# Supplementary material for: tert-Butyl N-(thio­phen-2-yl)carbamate
Source: Acta Crystallogr Sect E Struct Rep Online. 2013 Aug 14;69(Pt 9):o1413. doi: 10.1107/S160053681302196X (PMC3884429; doi:10.1107/S160053681302196X)
Supplement: Supplementary file 1 [file e-69-o1413-sup1.cif]

##############################################################################
#                                                                            #
# This CIF contains the data in a paper accepted for publication in          #
# Acta Crystallographica Section E. It conforms to the requirements of       #
# Notes for Authors for Acta Crystallographica Section E, and has been       #
# peer reviewed under the auspices of the IUCr Commission on Journals.       #
#                                                                            #
# Full details of the Crystallographic Information File format               #
# are given in the paper "The Crystallographic Information File (CIF):       #
# a New Standard Archive File for Crystallography" by S. R. Hall, F. H.      #
# Allen and I. D. Brown [Acta Cryst. (1991), A47, 655-685].                  #
#                                                                            #
# The current version of the core CIF dictionary is obtainable from          #
# ftp://ftp.iucr.org/pub/cif_core.dic.                                       #
#                                                                            #
# Software is freely available for graphical display of the structure(s)     #
# in this CIF. For information consult the CIF software page                 #
# http://www.iucr.org/resources/cif/software.                                #
#                                                                            #
# This file may be used for bona fide research purposes within the           #
# scientific community so long as proper attribution is given to the journal # 
# article from which it was obtained.                                        #
#                                                                            #
##############################################################################
data_global
_audit_creation_method     'from SHELXL,  publCIF and IUCr SHELXL97-template'
_journal_date_recd_electronic     2013-07-26
_journal_date_accepted     2013-08-06
_journal_name_full     'Acta Crystallographica, Section E'
_journal_year     2013
_journal_volume     69
_journal_issue      9
_journal_page_first     o1413
_journal_page_last     o1413
_journal_paper_category     QO
_journal_paper_doi     10.1107/S160053681302196X
_journal_coeditor_code     ZS2273
_publ_contact_author_name     'Michael Findlater'
_publ_contact_author_address
;
Department of Chemistry & Biochemistry
Texas Tech University
Memorial Circle & Boston
Lubbock, TX 79409
USA
;
_publ_contact_author_email     'michael.findlater@ttu.edu'
_publ_contact_author_fax     '+1 806 742 1289'
_publ_contact_author_phone     '+1 806 742 3092'
_publ_section_title
;
<i>tert</i>-Butyl <i>N</i>-(thiophen-2-yl)carbamate
;
loop_
    _publ_author_name
    _publ_author_footnote
    _publ_author_address
    'Hsu, Gene C.' .
;
Department of Chemistry & Biochemistry
Texas Tech University
Memorial Circle & Boston
Lubbock, TX 79409
USA
;
    'Singer, Laci M.' .
;
Department of Chemistry & Biochemistry
Texas Tech University
Memorial Circle & Boston
Lubbock, TX 79409
USA
;
    'Cordes, David B.' .
;
Department of Chemistry & Biochemistry
Texas Tech University
Memorial Circle & Boston
Lubbock, TX 79409
USA
;
    'Findlater, Michael' .
;
Department of Chemistry & Biochemistry
Texas Tech University
Memorial Circle & Boston
Lubbock, TX 79409
USA
;
data_I
_audit_creation_method     SHELXL-2013
_chemical_name_systematic
;
<i>tert</i>-Butyl <i>N</i>-(thiophen-2-yl)carbamate
;
_chemical_name_common     ?
_chemical_formula_moiety     'C9 H13 N O2 S'
_chemical_formula_sum     'C9 H13 N O2 S'
_chemical_formula_iupac     'C9 H13 N O2 S'
_chemical_formula_weight     199.26
_chemical_melting_point     ?
_shelx_space_group_comment
;
The symmetry employed for this shelxl refinement is uniquely defined
by the following loop, which should always be used as a source of
symmetry information in preference to the above space-group names.
They are only intended as comments.
;
_space_group_crystal_system     orthorhombic
_space_group_name_H-M_alt     'P c a 21'
_space_group_name_Hall     'P 2c -2ac'
loop_
    _space_group_symop_operation_xyz
    'x, y, z'
    '-x, -y, z+1/2'
    'x+1/2, -y, z'
    '-x+1/2, y, z+1/2'
_cell_length_a     11.732(2)
_cell_length_b     8.6513(17)
_cell_length_c     9.879(2)
_cell_angle_alpha     90
_cell_angle_beta     90
_cell_angle_gamma     90
_cell_volume     1002.7(3)
_cell_formula_units_Z     4
_cell_measurement_reflns_used     1327
_cell_measurement_theta_min     1.00
_cell_measurement_theta_max     27.48
_cell_measurement_temperature     153(2)
_exptl_crystal_description     rod
_exptl_crystal_colour     colorless
_exptl_crystal_size_max     0.200
_exptl_crystal_size_mid     0.100
_exptl_crystal_size_min     0.080
_exptl_crystal_density_diffrn     1.320
_exptl_crystal_density_meas     ?
_exptl_crystal_density_method     'not measured'
_exptl_crystal_F_000     424
_exptl_absorpt_coefficient_mu     0.290
_exptl_absorpt_correction_type     multi-scan
_exptl_absorpt_process_details
                               '(DENZO and Scalepack; Otwinowski & Minor, 1997)'
_shelx_estimated_absorpt_T_min     0.944
_shelx_estimated_absorpt_T_max     0.977
_exptl_absorpt_correction_T_min     0.9442
_exptl_absorpt_correction_T_max     0.9771
_exptl_special_details     ?
_diffrn_ambient_temperature     153(2)
_diffrn_radiation_type     MoK\a
_diffrn_radiation_wavelength     0.71073
_diffrn_measurement_device_type     'Nonius KappaCCD'
_diffrn_measurement_method     '\f and \w scans'
_diffrn_detector_area_resol_mean     ?
_diffrn_reflns_number     2112
_diffrn_reflns_av_R_equivalents     ?
_diffrn_reflns_theta_min     2.354
_diffrn_reflns_theta_max     27.497
_diffrn_reflns_theta_full     25.242
_diffrn_measured_fraction_theta_max     0.995
_diffrn_measured_fraction_theta_full     0.997
_diffrn_reflns_limit_h_min     -15
_diffrn_reflns_limit_h_max     15
_diffrn_reflns_limit_k_min     -11
_diffrn_reflns_limit_k_max     11
_diffrn_reflns_limit_l_min     -12
_diffrn_reflns_limit_l_max     12
_refine_special_details     ?
_reflns_number_total     2112
_reflns_number_gt     1816
_reflns_threshold_expression     I>2\s(I)
_refine_ls_structure_factor_coef     Fsqd
_refine_ls_matrix_type     full
_refine_ls_R_factor_all     0.0447
_refine_ls_R_factor_gt     0.0340
_refine_ls_wR_factor_gt     0.0731
_refine_ls_wR_factor_ref     0.0777
_refine_ls_goodness_of_fit_ref     1.039
_refine_ls_restrained_S_all     1.043
_refine_ls_number_reflns     2112
_refine_ls_number_parameters     125
_refine_ls_number_restraints     2
_refine_ls_hydrogen_treatment     mixed
_refine_ls_weighting_scheme     calc
_refine_ls_weighting_details
              'w=1/[\s^2^(Fo^2^)+(0.0301P)^2^+0.2397P] where P=(Fo^2^+2Fc^2^)/3'
_atom_sites_solution_hydrogens     mixed
_atom_sites_solution_primary     direct
_atom_sites_solution_secondary     difmap
_refine_ls_shift/su_max     0.000
_refine_ls_shift/su_mean     0.000
_refine_diff_density_max     0.246
_refine_diff_density_min     -0.194
_refine_ls_extinction_method     none
_refine_ls_extinction_coef     .
_refine_ls_abs_structure_details
;
Flack x determined using 703 quotients [(I+)-(I-)]/[(I+)+(I-)]
(Parsons & Flack, 2004).
;
_refine_ls_abs_structure_Flack     0.53(4)
loop_
    _atom_type_symbol
    _atom_type_description
    _atom_type_scat_dispersion_real
    _atom_type_scat_dispersion_imag
    _atom_type_scat_source
    'C' 'C' 0.0033 0.0016
                         'International Tables Vol C Tables 4.2.6.8 and 6.1.1.4'
    'H' 'H' 0.0000 0.0000
                         'International Tables Vol C Tables 4.2.6.8 and 6.1.1.4'
    'N' 'N' 0.0061 0.0033
                         'International Tables Vol C Tables 4.2.6.8 and 6.1.1.4'
    'O' 'O' 0.0106 0.0060
                         'International Tables Vol C Tables 4.2.6.8 and 6.1.1.4'
    'S' 'S' 0.1246 0.1234
                         'International Tables Vol C Tables 4.2.6.8 and 6.1.1.4'
_computing_data_collection     'COLLECT (Nonius, 1998)'
_computing_cell_refinement     'COLLECT (Nonius, 1998)'
_computing_data_reduction     'DENZO and SCALEPACK (Otwinowski & Minor, 1997)'
_computing_structure_solution     'SIR97 (Altomare <i>et al.</i>, 1999)'
_computing_structure_refinement     'SHELXL97 (Sheldrick, 2008)'
_computing_molecular_graphics     'SHELXTL (Sheldrick, 2008)'
_computing_publication_material
;
SHELXTL (Sheldrick, 2008), enCIFer (Allen <i>et al.</i>, 2004)
and
publCIF (Westrip, 2010)
;
loop_
    _atom_site_type_symbol
    _atom_site_label
    _atom_site_fract_x
    _atom_site_fract_y
    _atom_site_fract_z
    _atom_site_U_iso_or_equiv
    _atom_site_adp_type
    _atom_site_calc_flag
    _atom_site_occupancy
    _atom_site_disorder_assembly
    _atom_site_disorder_group
    S S1 0.13622(6) 0.05380(7) 0.63359(7) 0.02745(19) Uani d 1 . .
    O O1 0.29399(16) 0.2992(2) 0.61913(19) 0.0273(4) Uani d 1 . .
    O O2 0.32467(18) 0.4564(2) 0.80079(18) 0.0289(5) Uani d 1 . .
    N N1 0.23352(19) 0.2367(2) 0.8305(2) 0.0224(5) Uani d 1 . .
    H H1N 0.238(3) 0.264(4) 0.919(2) 0.036(9) Uiso d 1 . .
    C C1 0.1713(2) 0.1041(3) 0.7987(3) 0.0209(5) Uani d 1 . .
    C C2 0.1219(3) 0.0067(3) 0.8902(3) 0.0241(6) Uani d 1 . .
    H H2 0.1317 0.0150 0.9854 0.029 Uiso calc 1 . .
    C C3 0.0542(2) -0.1082(3) 0.8269(3) 0.0289(6) Uani d 1 . .
    H H3 0.0137 -0.1855 0.8754 0.035 Uiso calc 1 . .
    C C4 0.0533(3) -0.0964(3) 0.6907(3) 0.0306(7) Uani d 1 . .
    H H4 0.0115 -0.1635 0.6329 0.037 Uiso calc 1 . .
    C C5 0.2857(2) 0.3295(3) 0.7389(3) 0.0220(6) Uani d 1 . .
    C C6 0.3798(2) 0.5829(3) 0.7233(3) 0.0250(6) Uani d 1 . .
    C C7 0.3034(3) 0.6385(4) 0.6108(4) 0.0438(9) Uani d 1 . .
    H H7A 0.2928 0.5554 0.5446 0.066 Uiso calc 1 . .
    H H7B 0.3384 0.7280 0.5663 0.066 Uiso calc 1 . .
    H H7C 0.2292 0.6684 0.6483 0.066 Uiso calc 1 . .
    C C8 0.4940(3) 0.5271(4) 0.6722(4) 0.0445(9) Uani d 1 . .
    H H8A 0.5384 0.4856 0.7480 0.067 Uiso calc 1 . .
    H H8B 0.5354 0.6135 0.6310 0.067 Uiso calc 1 . .
    H H8C 0.4823 0.4458 0.6045 0.067 Uiso calc 1 . .
    C C9 0.3945(3) 0.7083(3) 0.8284(4) 0.0459(9) Uani d 1 . .
    H H9A 0.3196 0.7408 0.8617 0.069 Uiso calc 1 . .
    H H9B 0.4337 0.7970 0.7878 0.069 Uiso calc 1 . .
    H H9C 0.4399 0.6685 0.9040 0.069 Uiso calc 1 . .
loop_
    _atom_site_aniso_label
    _atom_site_aniso_U_11
    _atom_site_aniso_U_22
    _atom_site_aniso_U_33
    _atom_site_aniso_U_12
    _atom_site_aniso_U_13
    _atom_site_aniso_U_23
    S1 0.0369(4) 0.0261(3) 0.0194(3) -0.0050(3) 0.0003(3) -0.0034(3)
    O1 0.0377(11) 0.0268(9) 0.0173(10) -0.0043(8) 0.0014(9) -0.0012(8)
    O2 0.0425(12) 0.0258(10) 0.0182(9) -0.0120(8) 0.0029(9) 0.0003(8)
    N1 0.0293(13) 0.0232(11) 0.0147(9) -0.0051(9) 0.0006(10) -0.0009(10)
    C1 0.0234(13) 0.0211(12) 0.0183(12) 0.0033(11) 0.0000(11) -0.0012(11)
    C2 0.0277(16) 0.0226(13) 0.0221(13) 0.0002(11) -0.0017(11) 0.0006(11)
    C3 0.0300(16) 0.0227(14) 0.0340(15) -0.0037(12) -0.0002(13) 0.0029(13)
    C4 0.0329(18) 0.0259(15) 0.0330(15) -0.0030(12) -0.0029(14) -0.0039(13)
    C5 0.0238(15) 0.0227(14) 0.0195(15) 0.0016(11) -0.0023(11) -0.0005(11)
    C6 0.0288(17) 0.0228(14) 0.0234(13) -0.0047(12) 0.0053(11) 0.0019(11)
    C7 0.0453(19) 0.0306(15) 0.056(2) -0.0046(14) -0.0128(18) 0.0135(16)
    C8 0.0299(17) 0.0339(16) 0.070(2) -0.0022(13) 0.0128(18) 0.0021(16)
    C9 0.070(2) 0.0327(17) 0.0347(17) -0.0212(17) 0.0122(17) -0.0068(15)
_geom_special_details
;
All e.s.d.'s (except the e.s.d. in the dihedral angle between two l.s. planes)
are estimated using the full covariance matrix. The cell e.s.d.'s are taken
into account individually in the estimation of e.s.d.'s in distances, angles
and torsion angles; correlations between e.s.d.'s in cell parameters are only
used when they are defined by crystal symmetry. An approximate (isotropic)
treatment of cell e.s.d.'s is used for estimating e.s.d.'s involving l.s.
planes.
;
loop_
    _geom_bond_atom_site_label_1
    _geom_bond_atom_site_label_2
    _geom_bond_site_symmetry_2
    _geom_bond_distance
    _geom_bond_publ_flag
    S1 C4 . 1.718(3) ?
    S1 C1 . 1.737(3) ?
    O1 C5 . 1.216(3) ?
    O2 C5 . 1.337(3) ?
    O2 C6 . 1.484(3) ?
    N1 C5 . 1.356(3) ?
    N1 C1 . 1.396(3) ?
    N1 H1N . 0.90(2) ?
    C1 C2 . 1.365(4) ?
    C2 C3 . 1.418(4) ?
    C2 H2 . 0.9500 ?
    C3 C4 . 1.350(4) ?
    C3 H3 . 0.9500 ?
    C4 H4 . 0.9500 ?
    C6 C7 . 1.507(4) ?
    C6 C8 . 1.511(4) ?
    C6 C9 . 1.512(4) ?
    C7 H7A . 0.9800 ?
    C7 H7B . 0.9800 ?
    C7 H7C . 0.9800 ?
    C8 H8A . 0.9800 ?
    C8 H8B . 0.9800 ?
    C8 H8C . 0.9800 ?
    C9 H9A . 0.9800 ?
    C9 H9B . 0.9800 ?
    C9 H9C . 0.9800 ?
loop_
    _geom_angle_atom_site_label_1
    _geom_angle_atom_site_label_2
    _geom_angle_atom_site_label_3
    _geom_angle_site_symmetry_1
    _geom_angle_site_symmetry_3
    _geom_angle
    _geom_angle_publ_flag
    C4 S1 C1 . . 90.88(14) ?
    C5 O2 C6 . . 121.3(2) ?
    C5 N1 C1 . . 124.9(2) ?
    C5 N1 H1N . . 117(2) ?
    C1 N1 H1N . . 118(2) ?
    C2 C1 N1 . . 125.4(2) ?
    C2 C1 S1 . . 111.5(2) ?
    N1 C1 S1 . . 122.77(19) ?
    C1 C2 C3 . . 112.2(3) ?
    C1 C2 H2 . . 123.9 ?
    C3 C2 H2 . . 123.9 ?
    C4 C3 C2 . . 113.0(3) ?
    C4 C3 H3 . . 123.5 ?
    C2 C3 H3 . . 123.5 ?
    C3 C4 S1 . . 112.3(2) ?
    C3 C4 H4 . . 123.8 ?
    S1 C4 H4 . . 123.8 ?
    O1 C5 O2 . . 126.4(2) ?
    O1 C5 N1 . . 123.9(2) ?
    O2 C5 N1 . . 109.6(2) ?
    O2 C6 C7 . . 110.9(2) ?
    O2 C6 C8 . . 108.8(2) ?
    C7 C6 C8 . . 112.6(3) ?
    O2 C6 C9 . . 103.0(2) ?
    C7 C6 C9 . . 110.2(3) ?
    C8 C6 C9 . . 111.0(3) ?
    C6 C7 H7A . . 109.5 ?
    C6 C7 H7B . . 109.5 ?
    H7A C7 H7B . . 109.5 ?
    C6 C7 H7C . . 109.5 ?
    H7A C7 H7C . . 109.5 ?
    H7B C7 H7C . . 109.5 ?
    C6 C8 H8A . . 109.5 ?
    C6 C8 H8B . . 109.5 ?
    H8A C8 H8B . . 109.5 ?
    C6 C8 H8C . . 109.5 ?
    H8A C8 H8C . . 109.5 ?
    H8B C8 H8C . . 109.5 ?
    C6 C9 H9A . . 109.5 ?
    C6 C9 H9B . . 109.5 ?
    H9A C9 H9B . . 109.5 ?
    C6 C9 H9C . . 109.5 ?
    H9A C9 H9C . . 109.5 ?
    H9B C9 H9C . . 109.5 ?
loop_
    _geom_torsion_atom_site_label_1
    _geom_torsion_atom_site_label_2
    _geom_torsion_atom_site_label_3
    _geom_torsion_atom_site_label_4
    _geom_torsion_site_symmetry_1
    _geom_torsion_site_symmetry_2
    _geom_torsion_site_symmetry_3
    _geom_torsion_site_symmetry_4
    _geom_torsion
    _geom_torsion_publ_flag
    C5 N1 C1 C2 . . . . 177.5(3) ?
    C5 N1 C1 S1 . . . . -8.9(4) ?
    C4 S1 C1 C2 . . . . 0.9(2) ?
    C4 S1 C1 N1 . . . . -173.5(2) ?
    N1 C1 C2 C3 . . . . 173.6(2) ?
    S1 C1 C2 C3 . . . . -0.7(3) ?
    C1 C2 C3 C4 . . . . 0.0(4) ?
    C2 C3 C4 S1 . . . . 0.7(4) ?
    C1 S1 C4 C3 . . . . -0.9(3) ?
    C6 O2 C5 O1 . . . . 3.3(4) ?
    C6 O2 C5 N1 . . . . -176.4(2) ?
    C1 N1 C5 O1 . . . . -7.8(4) ?
    C1 N1 C5 O2 . . . . 171.9(2) ?
    C5 O2 C6 C7 . . . . 54.5(3) ?
    C5 O2 C6 C8 . . . . -69.8(3) ?
    C5 O2 C6 C9 . . . . 172.4(3) ?
loop_
    _geom_hbond_atom_site_label_D
    _geom_hbond_atom_site_label_H
    _geom_hbond_atom_site_label_A
    _geom_hbond_site_symmetry_A
    _geom_hbond_distance_DH
    _geom_hbond_distance_HA
    _geom_hbond_distance_DA
    _geom_hbond_angle_DHA
    _geom_hbond_publ_flag
    N1 H1N O1 4 0.90(2) 2.04(2) 2.920(3) 165(3) yes
    C7 H7A O1 . 0.98 2.33 2.938(4) 119.0 yes
    C8 H8C O1 . 0.98 2.55 3.109(4) 116.0 yes
_iucr_refine_instructions_details
;
TITL try1 in Pca2(1)
CELL  0.71073  11.7324   8.6513   9.8790   90.000   90.000   90.000
ZERR     4.00   0.0023   0.0017   0.0020    0.000    0.000    0.000
LATT  -1
SYMM  - X, - Y, 1/2 + Z
SYMM  1/2 + X, - Y,   Z
SYMM  1/2 - X,   Y, 1/2 + Z
SFAC  C    H    N    O    S
UNIT  36   52   4    8    4
MERG   2
TEMP -120
SIZE 0.08 0.10 0.2
FMAP   2
PLAN    5
ACTA
BOND   $H
DFIX 0.98 N1 H1N
EQIV $1 -x+1/2, y, z+1/2
CONF
HTAB N1 O1_$1
HTAB C7 O1
HTAB C8 O1
MPLA S1 C1 C2 C3 C4
MPLA S1_$1 C1_$1 C2_$1 C3_$1 C4_$1
L.S.  4
WGHT    0.030100    0.239700
FVAR       0.54412
S1    5    0.136221    0.053800    0.633586    11.00000    0.03686    0.02606 =
         0.01944   -0.00339    0.00034   -0.00502
O1    4    0.293994    0.299247    0.619128    11.00000    0.03769    0.02685 =
         0.01732   -0.00119    0.00140   -0.00429
O2    4    0.324670    0.456398    0.800787    11.00000    0.04248    0.02584 =
         0.01825    0.00026    0.00290   -0.01196
N1    3    0.233524    0.236702    0.830506    11.00000    0.02932    0.02325 =
         0.01475   -0.00094    0.00058   -0.00506
H1N   2    0.237984    0.264182    0.918526    11.00000    0.03598
C1    1    0.171312    0.104080    0.798672    11.00000    0.02337    0.02105 =
         0.01834   -0.00124   -0.00002    0.00327
C2    1    0.121874    0.006736    0.890232    11.00000    0.02767    0.02260 =
         0.02213    0.00061   -0.00172    0.00016
AFIX  43
H2    2    0.131687    0.015041    0.985409    11.00000   -1.20000
AFIX   0
C3    1    0.054201   -0.108179    0.826908    11.00000    0.02998    0.02273 =
         0.03404    0.00288   -0.00023   -0.00369
AFIX  43
H3    2    0.013688   -0.185500    0.875359    11.00000   -1.20000
AFIX   0
C4    1    0.053278   -0.096381    0.690671    11.00000    0.03290    0.02587 =
         0.03299   -0.00390   -0.00291   -0.00298
AFIX  43
H4    2    0.011523   -0.163474    0.632910    11.00000   -1.20000
AFIX   0
C5    1    0.285675    0.329494    0.738916    11.00000    0.02379    0.02266 =
         0.01952   -0.00049   -0.00225    0.00155
C6    1    0.379826    0.582939    0.723281    11.00000    0.02881    0.02282 =
         0.02341    0.00191    0.00532   -0.00469
C7    1    0.303361    0.638521    0.610801    11.00000    0.04527    0.03064 =
         0.05554    0.01351   -0.01281   -0.00463
AFIX 137
H7A   2    0.292762    0.555378    0.544613    11.00000   -1.50000
H7B   2    0.338350    0.727955    0.566303    11.00000   -1.50000
H7C   2    0.229244    0.668378    0.648338    11.00000   -1.50000
AFIX   0
C8    1    0.494006    0.527057    0.672198    11.00000    0.02990    0.03386 =
         0.06973    0.00206    0.01279   -0.00217
AFIX 137
H8A   2    0.538401    0.485562    0.747963    11.00000   -1.50000
H8B   2    0.535366    0.613527    0.631041    11.00000   -1.50000
H8C   2    0.482309    0.445838    0.604457    11.00000   -1.50000
AFIX   0
C9    1    0.394536    0.708318    0.828434    11.00000    0.07042    0.03270 =
         0.03473   -0.00680    0.01223   -0.02123
AFIX 137
H9A   2    0.319560    0.740795    0.861652    11.00000   -1.50000
H9B   2    0.433662    0.796975    0.787768    11.00000   -1.50000
H9C   2    0.439920    0.668461    0.904047    11.00000   -1.50000
AFIX   0
HKLF 4
REM  try1 in Pca2(1)
REM R1 =  0.0340 for    1816 Fo > 4sig(Fo)  and  0.0447 for all    2112 data
REM    125 parameters refined using      2 restraints
END
WGHT      0.0301      0.2397
REM Highest difference peak  0.246,  deepest hole -0.194,  1-sigma level  0.043
Q1    1   0.1382 -0.1659  0.6334  11.00000  0.05    0.25
Q2    1   0.0934 -0.0528  0.6384  11.00000  0.05    0.21
Q3    1   0.2312  0.8743  0.8356  11.00000  0.05    0.16
Q4    1   0.4830  0.9595  0.7642  11.00000  0.05    0.16
Q5    1   0.5393  0.7791  0.8388  11.00000  0.05    0.16
;
