# Supplementary material for: tert-Butyl N-(thio­phen-2-yl)carbamate
Source: Acta Crystallogr Sect E Struct Rep Online. 2013 Aug 14;69(Pt 9):o1413. doi: 10.1107/S160053681302196X (PMC3884429; doi:10.1107/S160053681302196X)
Supplement: Supplementary file 2 [file e-69-o1413-Isup2.hkl]

#
# h,k,l, Fc-squared, Fo-squared, sigma(Fo-squared), status flag
#
data_I
_shelx_title ' try1 in Pca2(1)'
_shelx_refln_list_code          4
_shelx_F_calc_maximum       84.71
_exptl_crystal_F_000       424.00
_reflns_d_resolution_high  0.7697

loop_
 _space_group_symop_operation_xyz
 'x, y, z'
 '-x, -y, z+1/2'
 'x+1/2, -y, z'
 '-x+1/2, y, z+1/2'

_cell_length_a    11.7324
_cell_length_b     8.6513
_cell_length_c     9.8790
_cell_angle_alpha  90.000
_cell_angle_beta   90.000
_cell_angle_gamma  90.000

_shelx_F_squared_multiplier     1.000

loop_
 _refln_index_h
 _refln_index_k
 _refln_index_l
 _refln_F_squared_calc
 _refln_F_squared_meas
 _refln_F_squared_sigma
 _refln_observed_status
   1   1 -12         30.87         37.15         5.40 o
   2   1 -12          0.89          2.03         5.74 o
   3   1 -12         53.55         55.73         7.09 o
   4   1 -12        142.97        132.74        16.89 o
   5   1 -12         56.54         41.21        10.81 o
   1   2 -12         61.33         49.99         6.42 o
   2   2 -12         42.64         31.41         5.07 o
   3   2 -12         66.28         76.34        10.47 o
   4   2 -12        203.17        177.33        14.19 o
   1   3 -12        200.19        222.93        17.56 o
   2   3 -12          0.82         -0.34         5.40 o
   3   3 -12          8.80         13.85         7.09 o
   1   1 -11         26.54         23.31         4.39 o
   2   1 -11        664.78        672.83        26.35 o
   3   1 -11         18.43         18.91         4.05 o
   4   1 -11        120.94        118.56         6.42 o
   5   1 -11         51.45         53.37         8.11 o
   6   1 -11        169.99        174.63        15.88 o
   7   1 -11         50.56         39.86        11.15 o
   1   2 -11         54.82         57.76         5.40 o
   2   2 -11        169.66        178.00         8.78 o
   3   2 -11        139.59        129.03         7.43 o
   4   2 -11         14.52         17.23         5.07 o
   5   2 -11         11.96         13.85         5.40 o
   6   2 -11         76.20         70.59        14.19 o
   7   2 -11         23.56          8.78        10.13 o
   1   3 -11        105.60        121.93        10.47 o
   2   3 -11         64.52         63.50         6.08 o
   3   3 -11        172.72        167.19        11.15 o
   4   3 -11          1.80          8.44         4.05 o
   5   3 -11         50.94         51.68         6.76 o
   6   3 -11        109.59        101.67        10.13 o
   1   4 -11         95.05        102.68        11.15 o
   2   4 -11         12.75         11.15         6.08 o
   3   4 -11        103.33         95.93        11.82 o
   4   4 -11         45.19         45.26         8.78 o
   5   4 -11         44.10         43.91         9.12 o
   1   5 -11        106.15        112.14        11.82 o
   2   5 -11          2.76          0.34         6.42 o
   3   5 -11        156.08        175.98        16.55 o
   1   1 -10        164.29        159.43         7.77 o
   2   1 -10         33.01         22.29         3.38 o
   3   1 -10        130.67        124.64         6.76 o
   4   1 -10         78.15         83.77         5.07 o
   5   1 -10         16.20          9.80         3.72 o
   6   1 -10         76.71         67.55         6.08 o
   7   1 -10         12.19          4.05         4.73 o
   8   1 -10         40.91         36.14         8.78 o
   9   1 -10         14.53          6.76         6.08 o
   1   2 -10         41.53         36.48         4.05 o
   2   2 -10         59.61         47.29         4.73 o
   3   2 -10        137.96        146.59         6.42 o
   4   2 -10        277.16        276.29        10.13 o
   5   2 -10        118.76        113.15         6.42 o
   6   2 -10         50.80         49.99         5.74 o
   7   2 -10         62.49         66.20         8.11 o
   8   2 -10         30.25         27.70        10.47 o
   9   2 -10         79.34         80.39        15.88 o
   1   3 -10          1.24          2.03         4.05 o
   2   3 -10         50.88         43.91         4.39 o
   3   3 -10        178.08        176.31         7.77 o
   4   3 -10         11.41         11.82         3.04 o
   5   3 -10        171.69        176.99        10.81 o
   6   3 -10         35.28         24.66         6.08 o
   7   3 -10         18.69         17.56         5.40 o
   8   3 -10          6.94         -6.42         7.09 o
   1   4 -10        292.77        296.22        16.89 o
   2   4 -10         45.28         39.18         7.77 o
   3   4 -10         26.37         32.43         4.73 o
   4   4 -10          4.48          8.78         4.73 o
   5   4 -10        150.40        162.47        11.82 o
   6   4 -10          7.08          6.76         6.08 o
   7   4 -10          7.50          2.70         6.08 o
   1   5 -10        134.94        135.44        12.16 o
   2   5 -10         10.19          8.44         5.74 o
   3   5 -10         30.84         40.53         8.11 o
   4   5 -10         10.40         11.48         5.07 o
   5   5 -10         37.25         20.60        12.50 o
   6   5 -10         12.51         -2.03         8.78 o
   1   6 -10        208.32        220.90        22.29 o
   2   6 -10          0.48         -1.35         7.43 o
   3   6 -10         82.41         77.35         9.80 o
   4   6 -10         74.74         90.86        11.15 o
   1   1  -9         20.81         18.91         2.70 o
   2   1  -9        122.43        130.04         5.07 o
   3   1  -9         12.05         14.86         2.70 o
   4   1  -9          3.04          0.68         2.36 o
   5   1  -9        149.93        140.17         6.08 o
   6   1  -9        258.13        277.98        11.82 o
   7   1  -9         65.29         70.59         5.74 o
   8   1  -9          6.49          3.04         3.38 o
   9   1  -9         33.14         22.63         7.09 o
  10   1  -9        214.97        214.14        18.91 o
   1   2  -9        119.01        123.28         5.40 o
   2   2  -9        375.95        382.01        12.50 o
   3   2  -9         10.95         11.48         2.03 o
   4   2  -9        216.57        213.13         6.76 o
   5   2  -9         52.17         48.30         4.05 o
   6   2  -9         55.51         57.76         4.73 o
   7   2  -9          1.12         -3.38         3.38 o
   8   2  -9         10.22          6.42         3.72 o
   9   2  -9         41.45         31.75         6.76 o
  10   2  -9         34.91          4.39        11.15 o
   1   3  -9        267.49        268.52        10.81 o
   2   3  -9        158.52        175.30         7.09 o
   3   3  -9        250.30        254.34         9.46 o
   4   3  -9         51.14         46.61         3.72 o
   5   3  -9         31.95         31.41         4.05 o
   6   3  -9        185.29        185.10         8.11 o
   7   3  -9         61.25         57.76         7.09 o
   8   3  -9        122.30        100.99        17.23 o
   9   3  -9          4.22         -4.05         9.80 o
  10   3  -9         23.11         18.24         9.80 o
   1   4  -9         78.58         74.98         5.07 o
   2   4  -9        131.99        139.84         6.76 o
   3   4  -9         21.92         21.28         3.72 o
   4   4  -9         74.98         85.12         6.42 o
   5   4  -9        225.89        231.37        14.52 o
   6   4  -9         28.67         29.05         6.42 o
   7   4  -9        230.22        264.13        16.55 o
   8   4  -9         24.97         24.99         7.43 o
   9   4  -9          6.79          3.72         6.76 o
   1   5  -9        181.33        213.81        11.48 o
   2   5  -9         35.60         27.02         5.40 o
   3   5  -9        411.81        465.10        27.02 o
   4   5  -9         56.36         43.91         5.40 o
   5   5  -9          2.91          1.01         4.05 o
   6   5  -9        161.13        167.53        12.16 o
   7   5  -9         93.54        102.68        10.81 o
   8   5  -9         29.55         31.41         8.11 o
   1   6  -9         68.58         60.80         8.11 o
   2   6  -9         53.11         51.68         7.09 o
   3   6  -9        137.68        127.68        12.16 o
   4   6  -9         32.05         18.91         6.08 o
   5   6  -9         76.31         78.02        14.19 o
   6   6  -9         37.25         40.19        11.82 o
   7   6  -9         94.56         87.82        19.25 o
   1   7  -9         23.69         21.28         8.11 o
   2   7  -9        162.42        171.92        15.20 o
   3   7  -9        212.71        211.44        20.94 o
   5   7  -9         17.21          5.07        11.15 o
   1   1  -8        104.74        100.65         4.39 o
   2   1  -8         40.56         32.43         2.36 o
   3   1  -8        304.67        293.52         8.44 o
   4   1  -8        924.90        942.37        21.95 o
   5   1  -8        109.84         99.98         4.73 o
   6   1  -8        164.24        152.67         6.08 o
   7   1  -8          8.65         13.17         3.72 o
   8   1  -8        484.09        517.80        24.99 o
   9   1  -8          0.13          4.05         4.73 o
  10   1  -8         14.16          3.72         7.09 o
  11   1  -8         28.15         30.06         7.09 o
   1   2  -8         41.94         31.41         2.70 o
   2   2  -8        126.92        122.61         4.73 o
   3   2  -8        333.74        328.65         8.78 o
   4   2  -8        483.65        510.37        13.17 o
   5   2  -8         41.63         33.44         2.70 o
   6   2  -8         31.38         29.05         3.72 o
   7   2  -8         26.34         22.29         3.72 o
   8   2  -8        458.11        483.01        21.28 o
   9   2  -8         93.16        104.03         8.78 o
  10   2  -8         79.76         74.65        14.52 o
  11   2  -8         11.45          9.80         6.76 o
   1   3  -8        504.21        519.15        13.85 o
   2   3  -8        230.33        233.73         8.11 o
   3   3  -8        174.21        169.22         5.40 o
   4   3  -8         76.04         73.63         3.38 o
   5   3  -8         37.02         30.06         2.70 o
   6   3  -8         71.98         66.54         6.08 o
   7   3  -8         54.95         48.30         5.74 o
   8   3  -8         63.46         58.10         6.76 o
   9   3  -8        263.52        302.30        21.95 o
  10   3  -8         49.34         53.03        13.85 o
  11   3  -8          9.31         11.48        10.81 o
   1   4  -8        919.41        950.14        21.95 o
   2   4  -8         79.78         68.57         2.70 o
   3   4  -8        111.67        102.01         3.38 o
   4   4  -8        129.48        131.73         5.07 o
   5   4  -8        104.02        119.23         7.43 o
   6   4  -8         15.99         19.25         6.08 o
   7   4  -8          8.11         11.48         6.76 o
   8   4  -8         11.43         10.13         8.78 o
   9   4  -8         95.06        108.42        17.23 o
  10   4  -8         43.45         44.25        12.50 o
   1   5  -8         80.35         81.74         4.73 o
   2   5  -8        160.79        170.23         8.44 o
   3   5  -8        238.27        240.15         9.12 o
   4   5  -8         45.67         39.18         4.73 o
   5   5  -8        358.24        369.85        19.93 o
   6   5  -8         26.98         25.33         6.76 o
   7   5  -8         17.35         21.62         6.76 o
   8   5  -8          8.89          1.35         8.44 o
   9   5  -8        104.25         94.91        16.21 o
   1   6  -8         35.74         38.51         6.08 o
   2   6  -8         41.82         37.83         7.77 o
   3   6  -8         51.29         42.90         7.43 o
   4   6  -8         74.45         80.39         8.44 o
   5   6  -8        410.79        450.92        35.47 o
   7   6  -8          3.37         12.50         6.08 o
   8   6  -8         83.15         92.21        15.20 o
   1   7  -8        166.92        160.78        13.85 o
   2   7  -8         12.81         18.58         6.76 o
   3   7  -8         15.67         20.27         9.80 o
   4   7  -8        138.22        142.20        21.95 o
   5   7  -8         83.38         78.70        13.17 o
   1   8  -8        124.69        109.10        12.16 o
   2   8  -8         28.30         27.02         8.78 o
   3   8  -8         10.91         12.16         7.09 o
   4   8  -8          7.74         20.60        11.15 o
   1   1  -7         18.95         21.28         1.69 o
   2   1  -7        644.22        658.98        14.19 o
   3   1  -7         89.62         89.17         3.04 o
   4   1  -7        464.71        498.54         9.46 o
   5   1  -7        150.68        146.93         6.76 o
   6   1  -7        341.94        333.38        12.50 o
   7   1  -7        119.57        120.24         6.42 o
   8   1  -7        211.78        226.64        10.13 o
   9   1  -7        179.63        178.34        11.48 o
  10   1  -7        181.21        193.54        12.84 o
  11   1  -7          9.93          5.40         5.40 o
  12   1  -7          8.28         10.47         7.43 o
   1   2  -7        662.28        660.00        14.52 o
   2   2  -7        544.25        527.93        11.15 o
   3   2  -7        517.73        492.80         9.80 o
   4   2  -7        427.22        430.65         9.80 o
   5   2  -7         37.64         31.75         3.04 o
   6   2  -7        206.28        226.98         7.77 o
   7   2  -7        174.03        172.26         8.44 o
   8   2  -7         20.79         15.54         3.04 o
   9   2  -7         27.24         32.43         6.08 o
  10   2  -7        190.56        186.78        13.17 o
  11   2  -7        117.93        106.40        11.82 o
  12   2  -7         57.78         38.51         9.12 o
   1   3  -7        634.71        632.97        12.50 o
   2   3  -7        234.87        237.45         5.74 o
   3   3  -7        377.94        368.84         8.78 o
   4   3  -7        272.42        271.23         7.09 o
   5   3  -7          3.03          2.70         2.03 o
   6   3  -7        381.97        375.93        14.19 o
   7   3  -7         71.30         72.96         4.73 o
   8   3  -7         61.92         80.73         7.09 o
   9   3  -7          8.60         11.82         4.73 o
  10   3  -7         17.95         20.27         6.42 o
  11   3  -7        188.14        208.06        27.36 o
  12   3  -7         19.27         16.89        11.48 o
   1   4  -7        418.61        428.96         9.80 o
   2   4  -7        360.43        348.91         7.09 o
   3   4  -7        716.14        737.68        15.54 o
   4   4  -7         85.08         79.71         3.04 o
   5   4  -7         94.45         89.85         3.38 o
   6   4  -7         13.59         14.86         2.70 o
   7   4  -7        351.55        346.21        17.56 o
   8   4  -7         25.27         20.60         7.77 o
   9   4  -7         12.23          7.43         8.44 o
  10   4  -7          2.79         10.47        10.47 o
  11   4  -7        122.31        146.93        20.94 o
   1   5  -7         71.95         71.27         2.70 o
   2   5  -7         48.16         50.66         3.72 o
   3   5  -7        141.63        146.59         6.42 o
   4   5  -7         10.76          8.11         3.38 o
   5   5  -7        143.67        123.96        11.48 o
   6   5  -7        137.36        143.55        13.51 o
   7   5  -7        264.14        276.63        21.28 o
   8   5  -7          1.51          2.70         5.40 o
  10   5  -7          5.35         30.06         9.80 o
   1   6  -7        155.44        146.93         9.12 o
   2   6  -7        137.35        116.19         6.08 o
   3   6  -7        405.47        419.51        14.86 o
   4   6  -7         91.59         85.79         8.11 o
   5   6  -7         12.38         15.20         5.40 o
   6   6  -7        121.69        113.83        10.81 o
   7   6  -7        103.22        139.50        14.52 o
   8   6  -7         13.25         15.54         7.09 o
   9   6  -7         74.28         83.43        11.82 o
   1   7  -7         26.47         29.39         7.09 o
   2   7  -7         80.34         76.34         7.77 o
   3   7  -7        126.50        126.66        10.47 o
   4   7  -7         44.32         51.34        12.50 o
   1   8  -7         10.63          9.46         5.40 o
   2   8  -7        150.23        162.47        13.85 o
   3   8  -7          7.29          5.74         6.42 o
   4   8  -7          4.78          8.44         7.43 o
   1   9  -7          3.40          6.42         6.76 o
   2   9  -7        162.64        149.97        16.89 o
   3   9  -7         60.51         56.07        14.52 o
   1   1  -6        582.41        595.82        11.48 o
   2   1  -6         16.47         18.91         1.69 o
   3   1  -6        115.35        109.77         3.38 o
   4   1  -6        571.52        545.49        12.50 o
   5   1  -6        135.83        134.43         4.73 o
   6   1  -6         60.01         51.00         3.04 o
   7   1  -6         27.34         20.60         3.04 o
   8   1  -6        412.26        420.52        14.86 o
   9   1  -6         47.75         42.90         4.73 o
  10   1  -6        136.56        131.39         8.44 o
  11   1  -6         13.71          7.09         4.05 o
  12   1  -6         56.62         56.41         9.12 o
  13   1  -6         23.69         16.21         6.76 o
   1   2  -6        171.73        164.49         3.72 o
   2   2  -6         37.06         36.48         2.03 o
   3   2  -6        193.74        192.86         4.39 o
   4   2  -6        310.99        299.60         6.42 o
   5   2  -6        122.12        117.21         4.05 o
   6   2  -6        464.73        489.09        13.85 o
   7   2  -6         57.90         53.37         4.05 o
   8   2  -6         44.45         42.22         4.05 o
   9   2  -6         54.00         45.60         6.08 o
  10   2  -6        117.09        121.26         9.80 o
  11   2  -6         18.35         18.58         5.07 o
  12   2  -6         10.66         14.52         6.42 o
  13   2  -6         13.36         19.25         7.09 o
   1   3  -6        694.29        675.53        12.84 o
   2   3  -6         58.30         65.53         2.36 o
   3   3  -6        574.91        589.40        13.51 o
   4   3  -6        180.56        205.36         5.40 o
   5   3  -6       1211.12       1207.85        39.18 o
   6   3  -6          5.27          2.03         1.69 o
   7   3  -6          7.52          7.77         2.36 o
   8   3  -6         34.74         29.39         3.38 o
   9   3  -6        223.52        231.03        12.16 o
  10   3  -6         16.40         16.89         5.74 o
  11   3  -6         42.35         38.84         7.43 o
  12   3  -6         23.72         18.58         8.11 o
   1   4  -6        358.55        339.12         5.74 o
   2   4  -6        178.45        184.76         5.40 o
   3   4  -6         75.39         77.35         6.42 o
   4   4  -6         27.38         24.99         1.35 o
   5   4  -6        210.71        217.52         7.09 o
   6   4  -6          6.26          4.39         2.03 o
   7   4  -6          5.88          3.72         3.04 o
   8   4  -6         77.12         69.92         6.42 o
   9   4  -6        143.65        149.29         8.78 o
  10   4  -6         32.60         29.39         6.42 o
  11   4  -6          6.71         13.51         9.12 o
  12   4  -6         12.50         -1.35         8.11 o
   1   5  -6       1150.66       1204.81        25.67 o
   2   5  -6        335.52        359.05        10.81 o
   3   5  -6         68.83         63.16         5.07 o
   4   5  -6        223.29        211.44         9.12 o
   5   5  -6        372.27        371.88        25.33 o
   6   5  -6         29.50         30.74         6.42 o
   7   5  -6         20.42         14.19         6.08 o
   8   5  -6         15.03         19.93         6.42 o
   9   5  -6         83.74         99.64        14.19 o
  10   5  -6         17.46         10.81         7.09 o
  11   5  -6          4.13         -0.34         6.42 o
   1   6  -6        172.98        190.16         7.43 o
   2   6  -6         72.31         65.53         3.72 o
   3   6  -6        226.14        227.65        10.81 o
   4   6  -6        120.05        109.44        10.13 o
   5   6  -6         82.49         88.49         8.11 o
   6   6  -6         51.08         51.00         8.11 o
   7   6  -6        161.71        151.99        14.19 o
   8   6  -6         48.42         59.78        11.15 o
   9   6  -6        276.01        286.09        32.76 o
  10   6  -6         25.54         14.52         9.12 o
   1   7  -6         94.15         81.06         6.42 o
   2   7  -6          0.05         -4.05         4.73 o
   3   7  -6        136.79        142.20        10.81 o
   4   7  -6        290.17        336.08        26.35 o
   5   7  -6         97.49        103.69        11.48 o
   6   7  -6          4.13          6.42         4.73 o
   7   7  -6         28.33         30.74         8.44 o
   8   7  -6        198.94        174.96        22.97 o
   9   7  -6         18.76         34.45        11.15 o
   1   8  -6         14.33         11.15         5.40 o
   2   8  -6         14.86         23.64         6.76 o
   3   8  -6         29.81         31.07         6.08 o
   1   9  -6         75.67         67.89         9.46 o
   2   9  -6          2.76          7.77         8.11 o
   3   9  -6          9.35          6.08        11.48 o
   4   9  -6        143.11        138.48        24.66 o
   1   1  -5         64.57         59.78         2.03 o
   2   1  -5       1586.35       1583.45        26.68 o
   3   1  -5        204.86        204.01         4.73 o
   4   1  -5        977.64        998.10        22.63 o
   5   1  -5         13.49         10.13         1.69 o
   6   1  -5        158.43        178.34         5.40 o
   7   1  -5          6.53          1.69         2.03 o
   8   1  -5        272.24        269.20         9.80 o
   9   1  -5         99.98        103.02         6.08 o
  10   1  -5        141.21        139.16         9.80 o
  11   1  -5         36.09         38.51         7.09 o
  12   1  -5         55.47         51.68         7.09 o
  13   1  -5         22.93         22.29         7.43 o
   1   2  -5        442.18        442.81         7.77 o
   2   2  -5       1085.35       1164.96        20.94 o
   3   2  -5        886.25        901.84        16.21 o
   4   2  -5          7.15          5.07         1.69 o
   5   2  -5        127.18        128.01         4.05 o
   6   2  -5        550.03        540.43        15.20 o
   7   2  -5        462.57        489.42        14.19 o
   8   2  -5         44.10         41.21         3.72 o
   9   2  -5         34.04         31.41         4.05 o
  10   2  -5         38.80         39.52         5.07 o
  11   2  -5         31.68         18.91         6.08 o
  12   2  -5          5.03          9.12         6.08 o
  13   2  -5          1.76          4.39         7.43 o
   1   3  -5         20.86         16.21         1.01 o
   2   3  -5        113.94        130.04         3.04 o
   3   3  -5        273.58        256.03         5.07 o
   4   3  -5         38.75         37.83         1.69 o
   5   3  -5         13.82         12.50         1.69 o
   6   3  -5        132.83        129.03         4.73 o
   7   3  -5        332.27        355.33        12.50 o
   8   3  -5        124.56        110.45         5.74 o
   9   3  -5         41.71         41.88         3.72 o
  10   3  -5         76.28         63.84         6.76 o
  11   3  -5         14.67         20.60         5.40 o
  12   3  -5         32.93         21.62         6.42 o
  13   3  -5          1.07          2.70         6.08 o
   1   4  -5        826.24        812.67        16.55 o
   2   4  -5        234.96        234.75         8.11 o
   3   4  -5       1024.60        999.45        26.68 o
   4   4  -5         98.30         96.26         2.36 o
   5   4  -5        248.18        237.45         7.77 o
   6   4  -5         80.52         71.61         3.38 o
   7   4  -5        510.08        515.09        15.88 o
   8   4  -5          5.71          4.73         2.36 o
   9   4  -5         67.29         59.11         5.74 o
  10   4  -5          7.21          4.39         4.05 o
  11   4  -5         93.13        102.68         9.46 o
  12   4  -5         32.46         22.63        11.48 o
   1   5  -5        241.74        231.37         6.42 o
   2   5  -5         35.20         36.48         1.35 o
   3   5  -5        123.08        119.91         5.40 o
   4   5  -5         23.09         23.31         3.72 o
   5   5  -5        234.61        238.13        13.51 o
   6   5  -5         67.89         63.84         2.70 o
   7   5  -5        331.19        359.72        15.88 o
   8   5  -5         57.97         55.73         4.73 o
   9   5  -5          8.34          8.11         3.38 o
  10   5  -5         14.18         14.86         8.78 o
  11   5  -5        212.55        240.49        30.40 o
  12   5  -5         20.18         18.24         9.46 o
   1   6  -5        246.59        257.38         7.43 o
   2   6  -5        415.21        418.83        11.15 o
   3   6  -5        499.37        500.91        21.95 o
   4   6  -5         70.12         73.30         6.42 o
   5   6  -5        138.26        155.03        12.16 o
   6   6  -5         89.00        102.68         9.46 o
   7   6  -5         26.39         28.37         7.43 o
   8   6  -5          6.55         12.16         7.09 o
   9   6  -5          5.41         10.13         8.11 o
  10   6  -5         54.39         77.35        14.86 o
  11   6  -5        117.24        114.50        23.98 o
   1   7  -5        263.88        259.07        12.16 o
   2   7  -5        303.68        298.92         7.77 o
   3   7  -5         78.90         73.30         3.38 o
   4   7  -5         58.49         63.16         7.09 o
   5   7  -5        190.27        172.60        14.86 o
   6   7  -5         66.47         79.38         9.46 o
   7   7  -5         67.57         55.39         8.78 o
   8   7  -5          0.15          3.38         6.08 o
   9   7  -5         11.92          8.78         6.42 o
  10   7  -5         49.16         34.45        12.16 o
   1   8  -5         13.10         13.17         2.70 o
   2   8  -5        133.33        132.07        11.82 o
   7   8  -5         64.60         74.65        20.27 o
   8   8  -5         24.38         19.25         8.78 o
   1   9  -5         39.25         27.36         5.07 o
   2   9  -5         72.86         66.20         9.46 o
   3   9  -5         23.68         19.93         7.09 o
   1  10  -5         29.88         17.23         7.09 o
   2  10  -5         89.11        101.33        15.88 o
   3  10  -5          7.07         16.89        10.81 o
   1   1  -4        323.92        355.33         6.76 o
   2   1  -4        230.51        229.68         4.73 o
   3   1  -4        323.48        350.94         6.76 o
   4   1  -4       2284.25       2439.69        48.64 o
   5   1  -4         54.93         46.61         2.36 o
   6   1  -4         27.41         20.94         2.03 o
   7   1  -4         80.02         79.71         4.05 o
   8   1  -4        642.07        635.68        23.64 o
   9   1  -4         91.31         83.77         6.08 o
  10   1  -4        139.45        146.25         9.12 o
  11   1  -4         20.21         17.56         5.07 o
  12   1  -4        180.93        188.81        14.19 o
  13   1  -4         25.03         17.90         6.08 o
  14   1  -4         28.47         19.93         7.09 o
   1   2  -4        458.40        425.92         7.09 o
   2   2  -4        359.18        389.78         7.77 o
   3   2  -4         60.65         74.65         2.03 o
   4   2  -4        886.50        869.07        19.25 o
   5   2  -4        182.38        169.56         4.73 o
   6   2  -4        214.61        211.10         8.11 o
   7   2  -4         24.47         20.60         2.70 o
   8   2  -4        808.73        854.21        29.72 o
   9   2  -4         80.69         81.06         9.46 o
  10   2  -4        102.07        100.65         7.77 o
  11   2  -4          7.07          6.76         4.73 o
  12   2  -4         57.94         53.03         8.11 o
  13   2  -4         54.24         51.68        10.47 o
  14   2  -4         54.39         37.83         9.46 o
   1   3  -4        105.67         91.87         2.03 o
   2   3  -4        510.72        518.81         8.78 o
   3   3  -4       1298.30       1341.61        24.99 o
   4   3  -4        713.56        734.30        18.91 o
   5   3  -4        923.98        944.73        20.60 o
   6   3  -4         64.58         66.20         3.38 o
   7   3  -4        364.82        348.58        12.50 o
   8   3  -4         33.93         36.82         4.39 o
   9   3  -4        380.23        413.09        16.55 o
  10   3  -4         44.74         55.39         6.42 o
  11   3  -4          8.05         18.91         5.40 o
  12   3  -4         46.06         43.23         7.09 o
  13   3  -4         95.23         91.20        11.48 o
   1   4  -4        755.53        723.16        18.58 o
   2   4  -4        213.32        224.95         6.08 o
   3   4  -4         99.74        105.72         4.05 o
   4   4  -4        100.30        114.50         3.04 o
   5   4  -4        620.18        614.06        16.21 o
   6   4  -4        128.00        122.27         4.73 o
   7   4  -4         27.10         23.31         3.38 o
   8   4  -4        165.94        150.98         8.44 o
   9   4  -4        191.61        205.02        10.81 o
  10   4  -4          1.99          3.38         3.38 o
  11   4  -4          9.25          5.07         4.39 o
  12   4  -4         19.43         17.23         6.42 o
  13   4  -4         45.93         51.34         8.44 o
   1   5  -4       1324.82       1328.44        31.07 o
   2   5  -4         13.80         10.47         1.69 o
   3   5  -4        117.66        106.06         3.38 o
   4   5  -4        309.24        318.85        13.85 o
   5   5  -4        261.28        267.85         6.76 o
   6   5  -4         13.49         11.82         2.03 o
   7   5  -4         94.64         91.87         5.40 o
   8   5  -4          3.89          2.03         3.04 o
   9   5  -4        146.71        160.10        10.47 o
  10   5  -4          8.00          1.01         3.72 o
  11   5  -4         19.59         14.52         5.74 o
  12   5  -4          9.27         10.81         9.80 o
   1   6  -4        261.98        270.55         7.77 o
   2   6  -4         87.19         96.26         3.38 o
   3   6  -4        333.32        340.81         9.12 o
   4   6  -4         44.46         43.57         2.70 o
   5   6  -4        453.43        401.27        21.95 o
   6   6  -4         13.08          6.08         1.01 o
   7   6  -4        180.99        164.83         8.44 o
   8   6  -4          4.87          6.76         3.72 o
   9   6  -4        273.14        288.11        27.02 o
  10   6  -4         24.71         10.47         7.77 o
  11   6  -4         19.70          9.12         8.11 o
   1   7  -4         93.79         90.18         3.38 o
   2   7  -4         26.55         19.25         1.69 o
   3   7  -4         78.76         74.65         3.72 o
   4   7  -4        129.08        129.36         6.08 o
   5   7  -4        173.78        206.71        11.15 o
   6   7  -4         28.85         36.14         7.09 o
   7   7  -4         38.29         31.41         5.74 o
   8   7  -4         76.01         70.93        10.81 o
   9   7  -4         54.05         58.10        13.17 o
  10   7  -4         34.36         42.56        14.52 o
   1   8  -4        426.95        461.39        21.62 o
   2   8  -4         14.39         17.90         2.70 o
   3   8  -4          1.88         -0.34         3.04 o
   4   8  -4        117.72        131.39        13.17 o
   5   8  -4         68.99         71.94         7.77 o
   6   8  -4         34.06         31.07         7.43 o
   7   8  -4         22.59         29.72         7.09 o
   8   8  -4         22.32         26.35         9.80 o
   1   9  -4         18.17         15.20         4.05 o
   2   9  -4         60.59         69.24        12.84 o
   1  10  -4          7.12         12.16        12.50 o
   2  10  -4          5.24         24.32        11.48 o
   1   1  -3         52.19         50.33         1.35 o
   2   1  -3        404.28        364.79         6.76 o
   3   1  -3        197.64        184.42         4.39 o
   4   1  -3         33.69         34.45         2.03 o
   5   1  -3        149.07        154.70         4.39 o
   6   1  -3        625.46        633.31        15.54 o
   7   1  -3        385.08        395.52         9.80 o
   8   1  -3         14.06          9.80         2.36 o
   9   1  -3         60.47         56.74         4.73 o
  10   1  -3        512.25        541.78        23.31 o
  11   1  -3         24.72         21.62         4.73 o
  12   1  -3         73.35         84.44         8.11 o
  13   1  -3          7.94          5.40         6.42 o
  14   1  -3         40.73         38.84        12.50 o
   1   2  -3        122.15        108.42         2.03 o
   2   2  -3       2556.31       2547.44        46.95 o
   3   2  -3         28.12         26.01         1.01 o
   4   2  -3       1553.36       1652.02        36.14 o
   5   2  -3        914.56        964.32        28.37 o
   6   2  -3        377.36        375.93         9.46 o
   7   2  -3        167.97        150.64         5.07 o
   8   2  -3         14.02          6.76         2.03 o
   9   2  -3         83.41         85.79         6.76 o
  10   2  -3         90.48         82.42         7.09 o
  11   2  -3        239.35        253.66        15.20 o
  12   2  -3        118.61        121.93         8.44 o
  13   2  -3          5.31         -1.69         6.76 o
  14   2  -3         40.39         36.14         9.80 o
   1   3  -3       1692.54       1690.52        39.18 o
   2   3  -3        236.99        234.75         5.07 o
   3   3  -3       1417.92       1385.86        26.35 o
   4   3  -3        348.91        371.54         9.80 o
   5   3  -3         37.62         35.80         2.03 o
   6   3  -3        572.78        566.43        16.21 o
   7   3  -3         94.55         88.83         4.05 o
   8   3  -3         80.89         71.61         4.39 o
   9   3  -3        182.02        184.76         9.80 o
  10   3  -3        145.05        162.47        10.47 o
  11   3  -3        197.03        210.43        14.52 o
  12   3  -3         64.27         54.04         6.76 o
  13   3  -3          2.42          4.73         5.74 o
  14   3  -3          8.52          8.78         8.11 o
   1   4  -3        434.78        467.81        12.50 o
   2   4  -3        596.97        600.55        13.85 o
   3   4  -3         30.17         21.28         1.35 o
   4   4  -3         88.48         93.56         3.04 o
   5   4  -3        522.11        511.38        13.51 o
   6   4  -3         41.36         36.48         2.36 o
   7   4  -3        346.95        335.06        10.81 o
   8   4  -3        109.92        100.99         6.42 o
   9   4  -3         88.26         92.55         6.42 o
  10   4  -3         77.83         62.49         6.42 o
  11   4  -3        381.36        441.12        20.27 o
  12   4  -3          4.57          6.08         5.40 o
  13   4  -3          5.24          3.72         7.43 o
   1   5  -3        463.35        474.22        10.81 o
   2   5  -3        329.26        355.33         8.11 o
   3   5  -3        488.09        497.19        14.86 o
   4   5  -3         86.63         81.06         2.70 o
   5   5  -3         80.27         70.93         3.38 o
   6   5  -3        188.01        203.67         6.42 o
   7   5  -3        869.50        926.49        33.44 o
   8   5  -3         29.12         16.55         3.04 o
   9   5  -3         36.78         27.02         4.39 o
  10   5  -3         48.24         42.22         5.07 o
  11   5  -3         21.13         29.39         6.42 o
  12   5  -3          2.07         -1.01         4.73 o
  13   5  -3          2.83          4.39         8.44 o
   1   6  -3        194.36        187.80         6.08 o
   2   6  -3         62.86         56.74         2.70 o
   3   6  -3        764.36        780.92        22.29 o
   4   6  -3          1.07          2.70         1.69 o
   5   6  -3         88.69         88.49         3.38 o
   6   6  -3        130.31        116.53         6.42 o
   7   6  -3         89.67        104.71         5.74 o
   8   6  -3         14.11         11.48         4.39 o
   9   6  -3         35.83         34.11         5.07 o
  10   6  -3         24.21         28.03         6.42 o
  11   6  -3         59.82         75.66        12.50 o
  12   6  -3          0.38         -7.09         7.77 o
   1   7  -3        215.55        212.79         6.76 o
   2   7  -3        112.26        110.45         4.05 o
   3   7  -3        542.63        537.05        17.23 o
   4   7  -3         17.38         17.90         2.70 o
   5   7  -3         49.77         39.52         2.03 o
   6   7  -3         76.14         72.62         3.72 o
   7   7  -3        228.75        229.01        23.64 o
   8   7  -3         14.10         12.50         6.76 o
   9   7  -3          4.67         -5.07         5.40 o
  10   7  -3         41.04         30.06         7.77 o
  11   7  -3         11.15          2.70        10.13 o
   1   8  -3         10.96          5.40         2.36 o
   2   8  -3        555.72        571.50        23.31 o
   3   8  -3         38.44         30.06         3.72 o
   4   8  -3         42.98         39.52         4.05 o
   5   8  -3         58.30         53.70         5.40 o
   6   8  -3         71.36         77.69        11.48 o
   7   8  -3         97.79         84.44        13.51 o
   8   8  -3         40.32         47.29        10.47 o
   9   8  -3         23.41         17.90         7.43 o
  10   8  -3         14.45          8.78         8.78 o
   1   9  -3         86.75         76.34         7.09 o
   2   9  -3        297.02        328.65        32.09 o
   3   9  -3        117.65        120.24        12.50 o
   4   9  -3         10.06          6.08         5.40 o
   5   9  -3         50.08         63.50         9.46 o
   6   9  -3        121.92        103.69        25.33 o
   7   9  -3          0.13          0.68         7.09 o
   8   9  -3         56.73         45.26        11.82 o
   1  10  -3          6.77          6.76         4.73 o
   2  10  -3        255.29        268.86        36.14 o
   1   1  -2        597.82        569.81        11.48 o
   2   1  -2        173.79        182.73         3.38 o
   3   1  -2       2687.67       2568.04        64.85 o
   4   1  -2       1767.49       1740.17        35.47 o
   5   1  -2        106.39        101.67         3.38 o
   6   1  -2        110.59         98.97         3.04 o
   7   1  -2         27.54         26.68         2.03 o
   8   1  -2        206.36        189.49         6.42 o
   9   1  -2          8.54          8.44         2.36 o
  10   1  -2        443.68        430.65        17.90 o
  11   1  -2         48.56         54.38         5.74 o
  12   1  -2         10.21         15.20         5.74 o
  13   1  -2         71.16         76.34         8.78 o
  14   1  -2         26.56         22.63         7.43 o
   1   2  -2        371.00        342.83         7.77 o
   2   2  -2        691.52        735.32        14.52 o
   3   2  -2        233.74        222.93         5.40 o
   4   2  -2         93.22         95.59         3.04 o
   5   2  -2        962.46       1027.49        19.59 o
   6   2  -2        445.78        467.81        10.81 o
   7   2  -2        169.58        163.14         4.73 o
   8   2  -2        853.39        860.97        22.29 o
   9   2  -2        189.10        191.18         8.44 o
  10   2  -2        157.13        163.14         9.12 o
  11   2  -2          3.72          0.68         3.38 o
  12   2  -2         13.77          7.77         4.05 o
  13   2  -2         95.38         87.48        10.47 o
  14   2  -2         46.03         38.17         8.78 o
   1   3  -2         28.81         35.80         1.69 o
   2   3  -2       2190.96       2318.43        46.95 o
   3   3  -2        195.67        191.85         4.73 o
   4   3  -2          0.21          5.74         2.03 o
   5   3  -2        568.66        642.43        15.88 o
   6   3  -2        253.18        250.29         7.43 o
   7   3  -2        462.45        438.42        10.47 o
   8   3  -2        160.03        172.60         6.42 o
   9   3  -2        630.82        632.97        33.10 o
  10   3  -2         35.84         32.09         5.40 o
  11   3  -2         41.32         44.25         6.42 o
  12   3  -2         64.27         61.47         8.11 o
  13   3  -2        140.06        148.28        13.17 o
  14   3  -2         33.72         18.58         8.44 o
   1   4  -2       2646.58       2647.08        62.15 o
   2   4  -2        382.77        395.52         8.11 o
   3   4  -2        125.30        124.30         3.72 o
   4   4  -2         80.50         94.24         2.70 o
   5   4  -2        541.89        541.10        13.51 o
   6   4  -2        164.42        165.84         5.40 o
   7   4  -2         96.38         93.90         4.05 o
   8   4  -2         59.21         61.47         3.72 o
   9   4  -2        173.02        187.12         9.46 o
  10   4  -2         33.46         34.45         5.07 o
  11   4  -2         64.41         47.63         6.42 o
  12   4  -2         45.67         42.90         6.76 o
  13   4  -2         90.63         98.63        11.82 o
  14   4  -2         16.45          8.78         6.42 o
   1   5  -2        150.93        137.81         3.72 o
   2   5  -2         74.59         66.20         2.03 o
   3   5  -2        268.36        251.97         5.74 o
   4   5  -2         80.73         92.55         3.38 o
   5   5  -2        716.25        732.62        19.59 o
   6   5  -2         21.51         21.28         2.36 o
   7   5  -2         29.86         23.98         3.04 o
   8   5  -2        205.57        188.47        10.47 o
   9   5  -2         99.31         95.25         6.42 o
  10   5  -2         12.73          6.42         3.04 o
  11   5  -2         58.76         68.90         6.76 o
  12   5  -2         38.76         42.56         7.77 o
  13   5  -2        100.76        111.46        12.84 o
   1   6  -2         20.98         18.91         1.69 o
   2   6  -2        153.92        160.44         4.73 o
   3   6  -2        286.60        288.45         7.43 o
   4   6  -2        764.64        799.16        21.62 o
   5   6  -2        725.19        715.73        18.58 o
   6   6  -2          0.76          0.68         2.03 o
   7   6  -2         55.49         47.63         4.05 o
   8   6  -2        101.52        100.32         7.43 o
   9   6  -2        278.40        311.08        16.21 o
  10   6  -2         60.49         64.18         7.43 o
  11   6  -2         35.65         36.14         6.76 o
  12   6  -2         57.69         59.45        12.84 o
   1   7  -2        457.91        469.83        12.50 o
   2   7  -2         30.03         25.67         3.04 o
   3   7  -2         24.74         24.66         2.03 o
   4   7  -2        596.34        614.06        15.54 o
   5   7  -2         72.32         68.90         3.38 o
   6   7  -2         35.53         33.78         2.70 o
   7   7  -2         37.37         33.78         3.38 o
   8   7  -2        109.02        142.20         9.12 o
  10   7  -2          9.70          9.12         7.09 o
  11   7  -2          5.44          2.70        11.15 o
   1   8  -2        558.50        563.39        18.58 o
   2   8  -2         63.19         65.19         4.05 o
   3   8  -2         41.98         34.45         3.04 o
   4   8  -2        211.07        209.08         7.09 o
   5   8  -2        102.98        108.09         7.09 o
   6   8  -2          1.73          4.73         3.72 o
   7   8  -2         24.57         28.03         4.39 o
   8   8  -2        168.21        196.58        18.58 o
   9   8  -2          6.67          4.05         8.78 o
  10   8  -2         48.06         46.61        14.19 o
   1   9  -2        161.77        170.23        10.47 o
   2   9  -2         68.79         68.90         6.08 o
   3   9  -2         53.97         56.41         6.08 o
   4   9  -2        223.50        223.60        17.23 o
   5   9  -2         14.30         11.15         4.05 o
   6   9  -2         52.82         53.70        11.82 o
   8   9  -2        114.54        124.30        26.35 o
   1  10  -2         17.77          7.77         6.08 o
   2  10  -2         41.67         35.80         8.11 o
   3  10  -2         32.09         24.32         8.78 o
   1  11  -2          3.01        -11.48        11.48 o
   1   1  -1        184.72        183.07         3.72 o
   3   1  -1        740.48        723.83        14.52 o
   4   1  -1        945.72        933.25        18.24 o
   5   1  -1        643.14        653.24        14.19 o
   6   1  -1         45.97         45.26         2.03 o
   7   1  -1        692.21        746.46        17.56 o
   8   1  -1        208.88        217.86         6.42 o
   9   1  -1         98.70        101.33         4.73 o
  10   1  -1        184.12        200.63         9.12 o
  11   1  -1          1.07         -0.34         2.70 o
  12   1  -1         48.10         60.12         7.77 o
  13   1  -1          5.24         14.19         5.74 o
  14   1  -1         76.98         74.65        11.48 o
  15   1  -1         19.61         20.27         8.44 o
   1   2  -1        568.82        550.56        12.16 o
   2   2  -1       2371.35       2347.82        50.33 o
   3   2  -1       3467.30       3486.43        68.23 o
   4   2  -1        849.74        902.51        18.91 o
   5   2  -1        643.92        645.13        12.84 o
   6   2  -1        266.57        270.55         6.42 o
   7   2  -1        122.53        131.39         4.05 o
   8   2  -1          2.40          1.69         1.69 o
   9   2  -1         24.72         24.99         3.04 o
  10   2  -1        102.61        115.18         7.43 o
  11   2  -1         88.71         85.79         7.43 o
  12   2  -1         99.77         83.09         9.12 o
  13   2  -1         34.41         34.79         7.43 o
  14   2  -1         79.26         89.17        12.16 o
   1   3  -1        909.33        860.63        18.91 o
   2   3  -1         23.24         31.07         1.35 o
   3   3  -1       2059.30       2036.39        40.53 o
   4   3  -1        321.92        342.83         7.43 o
   5   3  -1         41.20         44.59         2.03 o
   6   3  -1       1172.50       1156.18        26.68 o
   7   3  -1        838.73        884.61        19.25 o
   8   3  -1        430.51        440.11        11.82 o
   9   3  -1        227.54        215.50         8.11 o
  10   3  -1          4.67         -2.70         3.04 o
  11   3  -1         82.48         92.21         6.76 o
  12   3  -1         28.63         30.74         6.08 o
  13   3  -1          5.95          3.72         6.76 o
  14   3  -1         12.12         11.15         7.43 o
   1   4  -1         78.94         75.32         2.03 o
   2   4  -1         40.19         42.22         1.69 o
   3   4  -1        997.90       1104.16        25.33 o
   4   4  -1        149.47        157.06         4.39 o
   5   4  -1        457.69        418.16         9.12 o
   6   4  -1        200.68        204.35         5.40 o
   7   4  -1       1076.26       1148.07        28.03 o
   8   4  -1        175.60        181.04         7.09 o
   9   4  -1        123.69        110.45         6.42 o
  10   4  -1        296.93        302.30        15.88 o
  11   4  -1        111.93        105.05         9.46 o
  12   4  -1         15.41         17.23         5.07 o
  13   4  -1          4.59          0.00         6.76 o
  14   4  -1          1.18          0.68         6.76 o
   1   5  -1        621.64        625.54        12.84 o
   2   5  -1        102.25        105.38         3.04 o
   3   5  -1        210.01        203.67         4.73 o
   4   5  -1        294.68        296.22         8.44 o
   5   5  -1        155.93        145.24         4.39 o
   6   5  -1        214.55        233.06         6.42 o
   7   5  -1        489.02        475.91        15.20 o
   8   5  -1        240.02        236.77         9.80 o
   9   5  -1        323.88        344.86        16.55 o
  10   5  -1         82.31         67.89         6.76 o
  11   5  -1        306.28        338.10        22.63 o
  12   5  -1         11.25         14.86         5.40 o
  13   5  -1         26.43         20.27         6.76 o
   1   6  -1        413.98        414.78         9.12 o
   2   6  -1        295.81        286.43         6.76 o
   3   6  -1       1082.86       1086.93        26.01 o
   4   6  -1         56.55         52.69         2.36 o
   5   6  -1         29.36         33.44         2.36 o
   6   6  -1        494.41        502.60        12.84 o
   7   6  -1         20.18         12.16         2.36 o
   8   6  -1          6.18          6.76         3.04 o
   9   6  -1         30.18         30.06         5.07 o
  10   6  -1         37.19         34.45         5.74 o
  11   6  -1        197.44        200.63        20.94 o
  12   6  -1         52.86         51.00         9.12 o
   1   7  -1        157.10        163.82         6.08 o
   2   7  -1        625.72        644.80        16.55 o
   3   7  -1        409.97        415.45         9.80 o
   4   7  -1          5.37         10.81         2.03 o
   5   7  -1        325.86        312.77         9.12 o
   6   7  -1        196.14        207.39         8.11 o
   7   7  -1        222.78        228.67         8.78 o
   8   7  -1         16.10         14.19         4.05 o
   9   7  -1         16.49         14.52         4.73 o
  10   7  -1         89.58         86.13         9.46 o
  11   7  -1         44.42         31.07        12.84 o
   1   8  -1        161.09        150.31         6.42 o
   2   8  -1        339.73        315.47        14.19 o
   3   8  -1         69.86         66.88         3.72 o
   4   8  -1          6.55          3.72         2.03 o
   5   8  -1        142.34        147.60         6.76 o
   6   8  -1        278.70        292.84        14.52 o
   7   8  -1         18.72          8.78         3.38 o
   8   8  -1         83.02         82.08         8.78 o
   9   8  -1         13.16         10.47         7.09 o
  10   8  -1         28.30         26.68        12.50 o
   1   9  -1         25.20         20.94         3.72 o
   2   9  -1        221.98        229.01        12.50 o
   3   9  -1         29.48         28.37         4.39 o
   4   9  -1         82.23         83.43        11.48 o
   5   9  -1        148.41        163.48        12.84 o
   6   9  -1        161.22        186.11        16.89 o
   7   9  -1         23.38         18.24         7.77 o
   8   9  -1          9.80          5.74         6.08 o
   9   9  -1          6.14          8.11        12.16 o
   1  10  -1         13.41         19.93         5.07 o
   2  10  -1        151.64        129.03        18.24 o
   3  10  -1         14.95          1.69         7.77 o
   4  10  -1         26.59         29.72         7.09 o
   5  10  -1         10.09          6.08         8.11 o
   6  10  -1        168.09        149.97        28.37 o
   1  11  -1         18.52         23.64         8.78 o
   2  11  -1         55.95         37.15        11.82 o
   2   0   0       2855.91       2653.16        86.47 o
   4   0   0        645.04        664.72        25.33 o
   6   0   0        664.95        646.82        19.25 o
   8   0   0        144.45        138.15         7.43 o
  10   0   0          8.33          1.35         5.74 o
  12   0   0        332.79        359.05        24.66 o
  14   0   0         53.45         43.57        13.17 o
   0   1   0        218.96        208.06        10.47 o
   1   1   0       2737.59       2626.47        67.89 o
   2   1   0        682.58        618.11        12.16 o
   3   1   0       5730.13       5616.72       128.01 o
   4   1   0       3555.72       3441.84        68.23 o
   5   1   0         65.06         65.19         2.36 o
   6   1   0         79.80         85.45         2.70 o
   7   1   0          9.77          5.74         1.69 o
   8   1   0        251.34        226.64         6.76 o
   9   1   0         14.15         13.17         2.36 o
  10   1   0        962.52        992.36        49.65 o
  11   1   0          0.39         -2.70         3.38 o
  12   1   0        118.56        123.96         9.80 o
  13   1   0          5.33         10.81         6.08 o
  14   1   0         11.53         22.97         8.44 o
  15   1   0         42.25         34.79         9.80 o
   0   2   0       2034.59       1945.54        64.51 o
   1   2   0        844.90        790.71        16.55 o
   2   2   0       2777.45       2712.60        57.76 o
   3   2   0        188.02        182.06         3.38 o
   4   2   0       3761.77       3662.74        66.54 o
   5   2   0       2875.43       2989.91        58.43 o
   6   2   0       1664.98       1769.56        36.48 o
   7   2   0        479.92        506.99        11.15 o
   8   2   0        341.76        331.69         8.44 o
   9   2   0        218.25        233.40         7.77 o
  10   2   0        144.02        152.67         7.77 o
  11   2   0         14.50         14.19         5.07 o
  12   2   0          7.00          9.80         8.11 o
  13   2   0         17.96          7.77         4.73 o
  14   2   0          2.76          5.07        10.47 o
  15   2   0          1.38        -10.81        12.50 o
   0   3   0       2006.67       1906.35        63.50 o
   1   3   0         33.83         33.10         1.35 o
   2   3   0       2171.14       2215.07        41.21 o
   3   3   0        640.42        658.31        12.16 o
   4   3   0       1043.18       1017.02        18.58 o
   5   3   0       4364.34       4658.48        90.86 o
   6   3   0        104.41         94.91         3.38 o
   7   3   0          4.54          3.38         1.35 o
   8   3   0        128.35        129.36         5.07 o
   9   3   0        120.24        113.49         5.74 o
  10   3   0         27.86         23.31         3.38 o
  11   3   0         25.80         28.71         4.73 o
  12   3   0        387.87        400.59        27.36 o
  13   3   0         12.25         13.17         6.76 o
  14   3   0         66.63         71.94        11.48 o
   0   4   0        271.36        235.76         8.78 o
   1   4   0       1250.27       1267.30        23.98 o
   2   4   0        240.65        273.93         6.08 o
   3   4   0          1.48          3.38         1.01 o
   4   4   0          8.53          4.73         1.01 o
   5   4   0        836.51        842.39        16.21 o
   6   4   0          5.31          5.07         1.35 o
   7   4   0        156.26        146.59         5.07 o
   8   4   0        678.49        664.72        20.27 o
   9   4   0        252.28        246.91        10.47 o
  10   4   0         16.64         14.86         3.72 o
  11   4   0        159.58        155.03        11.48 o
  12   4   0          6.25         -4.39         6.08 o
  13   4   0        187.78        204.35        18.91 o
  14   4   0          5.74          0.00         6.76 o
   0   5   0       1643.40       1685.79        51.34 o
   1   5   0       1837.46       1916.83        41.55 o
   2   5   0          0.09          0.34         1.01 o
   3   5   0         12.56          7.77         1.35 o
   4   5   0        185.58        169.22         5.07 o
   5   5   0        470.73        475.24        12.16 o
   6   5   0         23.34         26.01         2.03 o
   7   5   0          0.47          1.69         1.35 o
   8   5   0        415.39        403.97        15.54 o
   9   5   0        169.61        172.94         7.77 o
  10   5   0          1.75         -0.34         3.38 o
  11   5   0         42.85         39.52         5.40 o
  12   5   0          0.02          0.68         5.74 o
  13   5   0         31.05         26.35         8.78 o
   0   6   0        324.40        347.90        13.17 o
   1   6   0          0.95          2.03         1.35 o
   2   6   0          4.26          4.05         1.01 o
   3   6   0       1155.97       1170.36        26.35 o
   4   6   0        221.47        230.02         6.42 o
   5   6   0          3.34          0.68         1.69 o
   6   6   0          2.02         -0.68         1.69 o
   7   6   0        391.71        394.51        14.19 o
   8   6   0         16.52         13.85         2.36 o
   9   6   0        595.54        667.76        39.86 o
  10   6   0        276.55        285.41        15.20 o
  11   6   0          8.23         -0.34         4.39 o
  12   6   0          0.03          3.04         5.40 o
   0   7   0         36.13         32.43         3.38 o
   1   7   0        590.13        607.98        14.19 o
   2   7   0          3.28          1.01         1.35 o
   3   7   0        196.66        187.80         6.42 o
   4   7   0         29.82         30.74         2.36 o
   5   7   0        109.23         99.98         4.39 o
   6   7   0         22.74         20.94         3.04 o
   7   7   0         24.71         22.63         3.38 o
   8   7   0          5.64          6.76         3.72 o
   9   7   0         24.05         16.21         5.07 o
  10   7   0         65.57         64.18         8.44 o
  11   7   0          9.32          7.09         7.43 o
   0   8   0        217.91        228.33        11.82 o
   1   8   0         13.83         12.16         2.36 o
   2   8   0         26.22         22.63         2.70 o
   3   8   0         87.27         83.77         4.39 o
   4   8   0        253.82        271.23         9.46 o
   5   8   0         28.95         25.67         3.04 o
   6   8   0         36.47         34.79         4.39 o
   7   8   0         35.46         38.84         4.39 o
   8   8   0         67.18         73.63         6.42 o
   9   8   0         19.72         11.48         4.39 o
  10   8   0          0.12          7.77        10.47 o
   0   9   0         26.42         28.37         6.76 o
   1   9   0         14.56         12.16         3.38 o
   2   9   0          6.48          5.07         3.72 o
   3   9   0        105.09         97.95         6.76 o
   4   9   0        219.14        245.56        10.81 o
   5   9   0          0.18          0.34         3.72 o
   6   9   0         27.38         27.02         6.08 o
   7   9   0         32.05         30.06         6.08 o
   8   9   0        179.82        196.24        16.21 o
   9   9   0         30.61         49.65        14.52 o
   0  10   0          3.67          5.74         5.07 o
   1  10   0         18.32         22.63         5.07 o
   2  10   0         80.73         85.12         8.78 o
   3  10   0         70.73         69.24         8.44 o
   4  10   0         17.87          6.76         5.07 o
   5  10   0         20.14         20.94         6.42 o
   6  10   0         50.43         28.03         7.77 o
   1  11   0          8.04          4.39         7.09 o
   2  11   0         25.89         29.05        10.13 o
   3  11   0         36.81         30.40        12.50 o
   2   0   1         69.78         74.31         1.69 o
   4   0   1       2439.01       2402.87        56.74 o
   6   0   1       1561.11       1429.43        45.26 o
   8   0   1       1010.27       1050.45        27.70 o
  10   0   1         35.66         23.31         5.07 o
  12   0   1        440.14        458.69        28.03 o
  14   0   1          6.60          1.01         5.74 o
   1   1   1        188.52        178.00         3.72 o
   3   1   1        750.00        735.66        15.88 o
   4   1   1        949.20        911.63        20.27 o
   5   1   1        645.73        657.29        15.88 o
   6   1   1         47.15         43.23         2.36 o
   7   1   1        693.21        726.20        17.23 o
   8   1   1        212.94        203.00         7.09 o
   9   1   1         99.38         97.28         4.39 o
  10   1   1        184.05        161.45         8.11 o
  11   1   1          0.76         -1.35         5.07 o
  12   1   1         47.52         47.29         6.08 o
  13   1   1          5.30          5.07         6.76 o
  14   1   1         78.34         85.45        10.81 o
  15   1   1         18.88         10.81         9.46 o
   1   2   1        552.70        556.30        13.51 o
   2   2   1       2400.27       2301.88        42.90 o
   3   2   1       3500.74       3397.59        69.24 o
   4   2   1        840.70        898.12        18.91 o
   5   2   1        634.01        662.36        13.17 o
   6   2   1        282.68        263.12         6.76 o
   7   2   1        125.17        121.26         4.05 o
   8   2   1          2.10         -0.34         1.69 o
   9   2   1         24.52         21.95         2.70 o
  10   2   1        104.74         94.57         6.08 o
  11   2   1         85.01         86.13         7.77 o
  12   2   1         98.77        102.01         9.80 o
  13   2   1         34.48         30.74         6.76 o
  14   2   1         80.70         85.12        12.84 o
   1   3   1        891.44        846.44        24.32 o
   2   3   1         27.62         29.72         1.01 o
   3   3   1       2058.45       2034.37        32.76 o
   4   3   1        325.22        336.75         6.42 o
   5   3   1         44.87         45.26         1.69 o
   6   3   1       1181.90       1155.16        22.97 o
   7   3   1        855.75        866.37        19.93 o
   8   3   1        432.41        450.24        13.51 o
   9   3   1        227.92        214.14         7.43 o
  10   3   1          4.84          3.04         3.38 o
  11   3   1         77.49         72.96         5.74 o
  12   3   1         27.17         25.33         6.42 o
  13   3   1          5.86          2.36         5.07 o
  14   3   1         12.50          8.78         8.78 o
   1   4   1         85.25         74.98         2.36 o
   2   4   1         38.14         42.56         1.69 o
   3   4   1       1019.44       1075.11        21.95 o
   4   4   1        149.85        157.40         3.72 o
   5   4   1        457.49        420.86         7.77 o
   6   4   1        203.33        210.09         5.07 o
   7   4   1       1084.39       1127.80        24.66 o
   8   4   1        173.11        179.02         6.42 o
   9   4   1        122.54        122.95         6.42 o
  10   4   1        298.70        301.96        14.52 o
  11   4   1        104.62        107.41         9.46 o
  12   4   1         15.92         17.90         7.09 o
  13   4   1          4.57         -4.05         6.76 o
  14   4   1          1.17         -9.12        17.90 o
   1   5   1        626.29        606.97        13.51 o
   2   5   1        102.00        110.11         3.04 o
   3   5   1        206.80        208.40         5.40 o
   4   5   1        294.78        308.72         7.77 o
   5   5   1        156.63        153.35         4.05 o
   6   5   1        212.55        229.68         6.76 o
   7   5   1        483.09        468.14        14.19 o
   8   5   1        240.35        248.60         7.77 o
   9   5   1        325.46        336.75        13.17 o
  10   5   1         81.16         66.20         5.40 o
  11   5   1        312.28        335.74        22.29 o
  12   5   1         11.29          7.43         5.40 o
  13   5   1         26.56         21.28         7.43 o
   1   6   1        416.75        424.57        10.13 o
   2   6   1        295.04        299.26         7.43 o
   3   6   1       1083.91       1092.34        22.97 o
   4   6   1         56.92         55.39         2.36 o
   5   6   1         27.74         30.40         2.36 o
   6   6   1        484.37        498.88        15.54 o
   7   6   1         16.31         18.58         2.70 o
   8   6   1          5.80          6.76         3.04 o
   9   6   1         29.68         17.56         3.72 o
  10   6   1         35.81         50.33         8.11 o
  11   6   1        201.10        223.60        17.56 o
  12   6   1         53.72         47.63         9.80 o
   1   7   1        158.69        165.17         4.39 o
   2   7   1        629.44        639.73        16.21 o
   3   7   1        396.56        400.25        10.81 o
   4   7   1          5.45          4.05         2.36 o
   5   7   1        329.57        316.15        10.81 o
   6   7   1        195.89        207.73         8.78 o
   7   7   1        222.23        235.09        10.47 o
   8   7   1         16.20         17.56         3.72 o
   9   7   1         16.52         17.23         4.73 o
  10   7   1         88.99         90.52        10.47 o
  11   7   1         45.47         44.92         9.12 o
   1   8   1        163.97        161.79         5.07 o
   2   8   1        323.49        335.40         9.80 o
   3   8   1         71.41         65.53         3.38 o
   4   8   1          6.04          4.39         3.04 o
   5   8   1        143.00        148.96         7.77 o
   6   8   1        279.69        298.59        14.52 o
   7   8   1         17.54          8.11         3.72 o
   8   8   1         84.02         91.87         8.11 o
   9   8   1         13.04         14.19         4.73 o
  10   8   1         27.20         35.13         7.77 o
   1   9   1         25.11         22.29         3.38 o
   2   9   1        213.78        230.69         8.78 o
   3   9   1         28.80         28.37         3.38 o
   4   9   1         83.59         86.47         6.76 o
   5   9   1        148.73        161.79         9.12 o
   6   9   1        159.31        176.65        11.82 o
   7   9   1         23.34          9.12         4.05 o
   8   9   1          9.35         11.15         8.11 o
   9   9   1          5.95          5.74         6.08 o
   1  10   1         13.37          8.11         5.07 o
   2  10   1        145.23        129.70         9.80 o
   3  10   1         14.42          9.80         4.73 o
   4  10   1         26.10         25.67         6.08 o
   5  10   1         10.12         15.20         7.09 o
   6  10   1        169.51        193.54        15.54 o
   1  11   1         18.32         14.86         8.11 o
   2  11   1         53.28         56.41        13.17 o
   2   0   2         62.71         68.23         1.69 o
   4   0   2          4.30          2.70         1.01 o
   6   0   2        765.71        729.24        14.19 o
   8   0   2        153.77        140.85         4.73 o
  10   0   2         17.13         16.89         4.05 o
  12   0   2        217.00        226.30        12.50 o
  14   0   2        245.50        284.06        20.27 o
   0   1   2        551.87        501.58         9.46 o
   1   1   2        609.59        555.29        11.82 o
   2   1   2        171.39        185.10         4.39 o
   3   1   2       2674.58       2588.64        59.45 o
   4   1   2       1751.00       1716.19        33.10 o
   5   1   2        108.12        101.33         3.04 o
   6   1   2        105.41        101.67         3.72 o
   7   1   2         26.81         27.36         2.36 o
   8   1   2        193.66        196.24         7.43 o
   9   1   2          7.66          8.11         3.04 o
  10   1   2        450.18        458.69        29.05 o
  11   1   2         48.54         45.26         4.73 o
  12   1   2          9.68          9.80         4.73 o
  13   1   2         70.47         81.74         9.12 o
  14   1   2         25.81         23.64         8.44 o
   0   2   2       1447.59       1296.69        36.14 o
   1   2   2        365.33        344.52         7.77 o
   2   2   2        689.77        744.78        15.20 o
   3   2   2        236.16        223.26         4.05 o
   4   2   2        102.22         93.22         2.36 o
   5   2   2        980.21        991.01        19.25 o
   6   2   2        455.72        467.81        10.47 o
   7   2   2        172.98        166.86         4.39 o
   8   2   2        846.88        873.46        19.93 o
   9   2   2        192.16        180.71         7.43 o
  10   2   2        157.02        150.64         7.43 o
  11   2   2          3.73          5.40         4.05 o
  12   2   2         12.52         10.13         6.08 o
  13   2   2         92.17         93.56        11.48 o
  14   2   2         45.04         41.21         8.78 o
   0   3   2       1858.97       1816.85        41.21 o
   1   3   2         34.85         35.47         1.69 o
   2   3   2       2193.32       2273.84        50.66 o
   3   3   2        186.15        188.14         4.05 o
   4   3   2          0.01          3.38         1.01 o
   5   3   2        595.62        630.95        10.81 o
   6   3   2        248.80        251.97         5.74 o
   7   3   2        458.16        457.00        11.48 o
   8   3   2        163.22        163.48         5.74 o
   9   3   2        622.18        674.18        21.62 o
  10   3   2         34.72         33.44         3.72 o
  11   3   2         41.23         42.22         5.07 o
  12   3   2         65.61         52.02         7.77 o
  13   3   2        135.45        137.13        13.17 o
  14   3   2         34.80         20.60         7.43 o
   0   4   2        373.46        404.31         9.46 o
   1   4   2       2643.38       2662.28        49.31 o
   2   4   2        383.79        408.70         8.11 o
   3   4   2        122.94        119.23         2.70 o
   4   4   2         77.87         99.30         2.70 o
   5   4   2        545.40        527.59        10.81 o
   6   4   2        164.38        153.01         4.39 o
   7   4   2         98.39         93.56         3.38 o
   8   4   2         60.41         64.51         4.05 o
   9   4   2        174.07        184.76         7.43 o
  10   4   2         32.57         28.37         3.72 o
  11   4   2         64.61         54.38         8.11 o
  12   4   2         45.37         42.56         6.76 o
  13   4   2         92.08         89.51        11.15 o
  14   4   2         16.49         18.91         7.43 o
   0   5   2        784.31        802.20        17.90 o
   1   5   2        154.80        138.82         3.04 o
   2   5   2         74.48         61.47         2.36 o
   3   5   2        264.51        246.91         5.07 o
   4   5   2         80.12         92.21         3.04 o
   5   5   2        716.56        724.85        16.89 o
   6   5   2         21.46         24.99         2.36 o
   7   5   2         28.37         23.64         2.03 o
   8   5   2        204.06        196.24         7.09 o
   9   5   2         99.79        101.67         5.74 o
  10   5   2         12.67          4.39         3.72 o
  11   5   2         58.73         60.12         8.11 o
  12   5   2         38.62         22.97         7.09 o
  13   5   2         98.55         81.74        13.51 o
   0   6   2        229.62        220.56         5.74 o
   1   6   2         17.96         21.62         1.35 o
   2   6   2        153.94        162.80         4.05 o
   3   6   2        290.67        297.57         7.77 o
   4   6   2        770.39        780.24        17.23 o
   5   6   2        711.79        709.31        18.24 o
   6   6   2          0.65         -1.35         2.36 o
   7   6   2         57.30         49.31         3.72 o
   8   6   2        102.05        103.36         5.40 o
   9   6   2        279.95        290.14        14.52 o
  10   6   2         61.70         64.51         7.43 o
  11   6   2         35.58         34.45         8.44 o
  12   6   2         57.75         51.34        10.13 o
   0   7   2        498.68        488.07        12.84 o
   1   7   2        460.98        463.75        12.16 o
   2   7   2         30.19         24.32         1.69 o
   3   7   2         26.89         25.67         2.03 o
   4   7   2        587.37        620.14        17.23 o
   5   7   2         69.88         69.92         3.72 o
   6   7   2         35.34         41.55         3.38 o
   7   7   2         36.93         24.32         4.73 o
   8   7   2        107.72        122.61         8.78 o
   9   7   2         41.24         37.83         6.42 o
  10   7   2         10.26         23.31         7.43 o
  11   7   2          5.32         -1.35         8.78 o
   0   8   2        757.75        762.34        19.59 o
   1   8   2        551.97        570.15        16.89 o
   2   8   2         63.54         66.54         3.04 o
   3   8   2         43.24         40.87         3.38 o
   4   8   2        215.51        218.87        10.13 o
   5   8   2         99.16        107.75         7.09 o
   6   8   2          2.13          2.03         3.72 o
   7   8   2         24.67         20.94         5.07 o
   8   8   2        169.34        184.76        12.50 o
   9   8   2          7.38          5.07         4.05 o
  10   8   2         46.74         53.03         9.80 o
   0   9   2        882.91        955.20        29.39 o
   1   9   2        162.62        179.02         9.46 o
   2   9   2         67.89         61.14         5.40 o
   3   9   2         54.08         41.88         5.07 o
   4   9   2        227.07        224.95        12.50 o
   5   9   2         14.11          5.40         4.05 o
   6   9   2         52.22         51.68         6.42 o
   7   9   2          1.76          5.40         4.05 o
   8   9   2        118.92        105.72        10.13 o
   0  10   2        185.36        169.22        11.82 o
   1  10   2         17.48         10.81         4.73 o
   2  10   2         42.28         29.72         5.07 o
   3  10   2         32.90         31.41         6.42 o
   4  10   2        271.63        276.63        20.94 o
   5  10   2         26.90         30.06         6.42 o
   6  10   2         21.53         18.91         8.11 o
   0  11   2        120.72        111.13        13.51 o
   1  11   2          3.53          3.72         9.46 o
   2   0   3       2264.89       2200.21        41.21 o
   4   0   3         80.03         98.29         2.70 o
   6   0   3       3191.29       3263.84        66.20 o
   8   0   3        368.49        377.96        11.15 o
  10   0   3        348.53        389.44        18.24 o
  12   0   3         50.83         51.68         7.43 o
  14   0   3         33.23         32.76         8.44 o
   1   1   3         49.44         50.66         1.35 o
   2   1   3        398.40        358.03         6.76 o
   3   1   3        192.23        186.45         4.05 o
   4   1   3         32.41         35.47         1.69 o
   5   1   3        151.38        154.70         4.73 o
   6   1   3        621.55        630.61        18.24 o
   7   1   3        391.30        388.09        12.16 o
   8   1   3         14.07         11.48         2.36 o
   9   1   3         60.32         60.46         4.05 o
  10   1   3        513.27        523.88        20.60 o
  11   1   3         23.76         20.94         5.07 o
  12   1   3         74.12         68.57         8.78 o
  13   1   3          7.90          8.78         6.42 o
  14   1   3         40.56         28.71        11.15 o
   1   2   3        117.33        111.80         2.70 o
   2   2   3       2526.98       2524.47        64.18 o
   3   2   3         32.87         25.33         1.69 o
   4   2   3       1554.95       1663.50        30.40 o
   5   2   3        909.68        949.80        17.56 o
   6   2   3        359.14        374.92         8.44 o
   7   2   3        160.76        153.01         4.73 o
   8   2   3         13.48         16.21         2.03 o
   9   2   3         83.38         80.73         4.73 o
  10   2   3         88.85         77.35         5.07 o
  11   2   3        238.28        251.64        15.54 o
  12   2   3        121.43         95.59        10.13 o
  13   2   3          5.35          9.12         6.42 o
  14   2   3         39.27         42.56        10.47 o
   1   3   3       1701.70       1685.46        39.86 o
   2   3   3        232.52        230.69         5.40 o
   3   3   3       1426.51       1366.60        29.39 o
   4   3   3        348.65        372.22         7.09 o
   5   3   3         40.23         38.51         1.69 o
   6   3   3        570.03        564.07        10.81 o
   7   3   3        100.26         88.49         3.04 o
   8   3   3         81.93         77.69         3.72 o
   9   3   3        183.62        184.42         7.09 o
  10   3   3        142.58        143.21         7.77 o
  11   3   3        198.05        213.13        14.19 o
  12   3   3         63.48         49.65         7.77 o
  13   3   3          2.48         -6.42         6.42 o
  14   3   3          8.20         11.82         7.43 o
   1   4   3        414.83        454.97         9.80 o
   2   4   3        595.29        611.70        13.85 o
   3   4   3         27.31         18.91         1.69 o
   4   4   3         88.54         97.95         2.70 o
   5   4   3        520.45        501.25        11.15 o
   6   4   3         41.46         43.23         2.03 o
   7   4   3        345.45        347.22         8.78 o
   8   4   3        109.81        103.69         4.05 o
   9   4   3         86.97         88.16         4.73 o
  10   4   3         77.74         65.53         6.42 o
  11   4   3        379.91        415.45        27.36 o
  12   4   3          4.53          2.36         7.09 o
  13   4   3          5.39         14.52         7.77 o
   1   5   3        467.84        471.52        13.51 o
   2   5   3        332.10        354.65         9.80 o
   3   5   3        489.43        499.56        11.82 o
   4   5   3         86.87         85.79         2.70 o
   5   5   3         77.99         75.66         2.70 o
   6   5   3        190.20        199.62         6.42 o
   7   5   3        869.79        880.90        27.02 o
   8   5   3         28.96         20.94         3.04 o
   9   5   3         37.13         30.74         4.39 o
  10   5   3         48.97         57.08         6.76 o
  11   5   3         19.24         15.54         7.43 o
  12   5   3          2.07         -5.07         5.74 o
  13   5   3          2.76         -2.70        10.81 o
   1   6   3        192.38        196.58         8.11 o
   2   6   3         64.22         51.00         3.72 o
   3   6   3        763.73        800.51        23.31 o
   4   6   3          1.10          2.03         2.03 o
   5   6   3         91.43         87.82         3.38 o
   6   6   3        128.53        128.35         4.73 o
   7   6   3         88.98         96.60         4.39 o
   8   6   3         14.14         16.89         4.05 o
   9   6   3         35.59         28.71         5.40 o
  10   6   3         24.61         23.64         6.42 o
  11   6   3         60.56         67.22        10.13 o
  12   6   3          0.47         -1.69         5.74 o
   1   7   3        215.77        206.38         8.44 o
   2   7   3        118.67        105.05         7.09 o
   3   7   3        537.54        550.90        19.93 o
   4   7   3         16.64         22.97         3.72 o
   5   7   3         48.55         45.94         2.36 o
   6   7   3         80.92         75.32         5.74 o
   7   7   3        229.61        246.23        12.50 o
   8   7   3         14.68         11.15         4.05 o
   9   7   3          4.69          1.69         4.39 o
  10   7   3         42.34         42.56         8.11 o
  11   7   3         10.26          1.01         8.44 o
   1   8   3         11.58         10.47         4.39 o
   2   8   3        557.89        586.70        22.29 o
   3   8   3         40.39         35.80         4.05 o
   4   8   3         42.28         44.25         4.39 o
   5   8   3         58.01         56.41         5.40 o
   6   8   3         73.39         77.35         6.76 o
   7   8   3         95.45         88.83         7.77 o
   8   8   3         40.33         58.10         7.43 o
   9   8   3         23.42         17.90         5.74 o
  10   8   3         15.05         15.88         6.76 o
   1   9   3         86.53         80.39         6.42 o
   2   9   3        303.14        329.66        15.20 o
   3   9   3        116.39        121.60         8.44 o
   4   9   3         10.79          7.09         4.73 o
   5   9   3         50.36         53.37         6.08 o
   6   9   3        121.83        125.99        10.47 o
   7   9   3          0.13         -5.74         5.74 o
   8   9   3         55.06         54.04         8.44 o
   1  10   3          6.67          2.03         4.39 o
   2  10   3        256.85        259.07        19.25 o
   3  10   3         12.50          8.78         6.08 o
   4  10   3         97.13         82.08         9.46 o
   5  10   3         35.95         35.13         7.43 o
   0   0   4       7175.14       7802.75       230.36 o
   2   0   4       1731.19       1846.23        32.09 o
   4   0   4        257.48        230.02         5.40 o
   6   0   4         74.69         66.88         3.04 o
   8   0   4        733.91        743.76        24.99 o
  10   0   4         30.92         30.40         5.07 o
  12   0   4        206.17        222.93        13.85 o
  14   0   4        130.29        142.20        16.55 o
   0   1   4       2531.32       2515.01        42.56 o
   1   1   4        317.01        361.41         6.08 o
   2   1   4        233.59        234.07         4.39 o
   3   1   4        328.30        357.69         7.09 o
   4   1   4       2292.60       2424.15        49.31 o
   5   1   4         56.19         46.61         2.03 o
   6   1   4         28.09         21.95         2.36 o
   7   1   4         80.16         86.81         3.04 o
   8   1   4        632.38        641.42        17.23 o
   9   1   4         89.57         86.13         5.74 o
  10   1   4        139.99        159.09         9.80 o
  11   1   4         20.41         29.72         6.76 o
  12   1   4        181.60        181.04        14.86 o
  13   1   4         25.70         28.03         7.77 o
  14   1   4         27.49          8.78        14.19 o
   0   2   4        883.27        951.83        17.90 o
   1   2   4        452.60        419.84         8.44 o
   2   2   4        358.68        386.40         8.78 o
   3   2   4         65.18         73.30         3.04 o
   4   2   4        878.87        868.06        18.24 o
   5   2   4        183.91        167.87         4.39 o
   6   2   4        208.77        218.53         4.73 o
   7   2   4         25.21         25.67         2.36 o
   8   2   4        821.00        830.57        22.63 o
   9   2   4         83.68         77.35         4.73 o
  10   2   4        100.41         87.48         6.08 o
  11   2   4          7.10          5.40         4.05 o
  12   2   4         58.56         51.34         8.11 o
  13   2   4         55.28         51.34         9.46 o
  14   2   4         54.97         57.42        11.82 o
   0   3   4       1798.61       1922.91        34.79 o
   1   3   4         96.09         94.91         3.38 o
   2   3   4        512.73        509.01        10.81 o
   3   3   4       1282.27       1347.69        31.07 o
   4   3   4        714.12        768.42        18.24 o
   5   3   4        902.17        951.49        18.24 o
   6   3   4         64.86         68.57         2.36 o
   7   3   4        366.93        372.89         9.12 o
   8   3   4         31.49         27.70         2.36 o
   9   3   4        380.61        408.70        13.85 o
  10   3   4         46.86         45.60         5.07 o
  11   3   4          8.02          7.43         5.40 o
  12   3   4         46.22         45.60         8.11 o
  13   3   4         97.24         85.12        12.16 o
   0   4   4        521.97        556.64        11.82 o
   1   4   4        774.83        770.78        18.24 o
   2   4   4        212.48        231.37         6.42 o
   3   4   4        102.82         93.22         4.73 o
   4   4   4        100.35        112.81         4.73 o
   5   4   4        626.09        627.23        14.19 o
   6   4   4        129.76        129.03         4.73 o
   7   4   4         28.82         23.31         2.70 o
   8   4   4        164.82        160.10         5.74 o
   9   4   4        192.84        210.43        10.13 o
  10   4   4          1.76          1.01         6.08 o
  11   4   4          9.40          7.77         6.76 o
  12   4   4         19.16         21.95         8.78 o
  13   4   4         45.17         34.11        11.48 o
   0   5   4        205.10        186.45         6.42 o
   1   5   4       1304.27       1330.46        34.45 o
   2   5   4         13.70         13.17         2.03 o
   3   5   4        123.06        100.32         4.05 o
   4   5   4        306.52        333.04        10.47 o
   5   5   4        265.13        268.52         8.11 o
   6   5   4         13.43         14.52         2.03 o
   7   5   4         95.69         93.56         4.39 o
   8   5   4          4.15          1.69         2.03 o
   9   5   4        147.27        172.26         9.12 o
  10   5   4          7.97          2.36         5.07 o
  11   5   4         19.53         11.82         6.42 o
  12   5   4          9.09          6.76         6.76 o
   0   6   4         94.51         98.97         4.73 o
   1   6   4        268.48        262.11        10.81 o
   2   6   4         86.83         96.26         5.74 o
   3   6   4        329.90        330.00         9.80 o
   4   6   4         48.08         37.49         3.38 o
   5   6   4        462.44        470.51        14.19 o
   6   6   4         12.69         11.82         3.04 o
   7   6   4        178.08        172.94         7.09 o
   8   6   4          4.09          4.73         4.05 o
   9   6   4        269.38        290.48        15.54 o
  10   6   4         24.58         17.56         7.43 o
  11   6   4         19.68         16.55         8.11 o
   0   7   4        133.01        105.72         7.43 o
   1   7   4         97.11         92.55         6.42 o
   2   7   4         26.15         22.63         4.39 o
   3   7   4         77.89         65.86         5.07 o
   4   7   4        129.27        127.68         6.76 o
   5   7   4        172.25        191.51         9.12 o
   6   7   4         29.21         25.67         3.72 o
   7   7   4         39.15         43.57         5.74 o
   8   7   4         73.85         72.96         8.11 o
   9   7   4         55.12         47.63         7.09 o
  10   7   4         34.08         24.66         7.09 o
   0   8   4        105.99         97.61         8.11 o
   1   8   4        428.75        453.62        22.29 o
   2   8   4         14.94         11.82         5.74 o
   3   8   4          1.90          8.11         3.72 o
   4   8   4        114.35        128.35         8.44 o
   5   8   4         69.27         63.84         6.42 o
   6   8   4         33.38         26.68         4.73 o
   7   8   4         22.58         20.60         6.42 o
   8   8   4         21.97         19.25         7.43 o
   9   8   4          2.54         -0.68         6.08 o
   0   9   4        353.60        376.27        21.62 o
   1   9   4         18.32         10.81         6.08 o
   2   9   4         60.91         69.58         6.76 o
   3   9   4         26.47         32.09         5.40 o
   4   9   4         85.17         94.91         8.11 o
   5   9   4         12.04          9.46         4.73 o
   6   9   4         78.87         78.70         8.44 o
   7   9   4          4.88         -6.08         6.08 o
   0  10   4         46.58         35.47         7.09 o
   1  10   4          7.51          4.39         5.40 o
   2  10   4          5.04          9.46         6.08 o
   3  10   4          3.31          1.35         5.40 o
   4  10   4         81.93         73.30         8.44 o
   5  10   4          3.56         -0.34         7.09 o
   2   0   5       1465.37       1545.28        27.70 o
   4   0   5         77.78         64.85         2.70 o
   6   0   5        583.76        577.92        14.19 o
   8   0   5        102.88         96.26         5.07 o
  10   0   5        342.63        362.76        16.55 o
  12   0   5        328.87        379.65        27.36 o
  14   0   5         50.38         23.31         8.44 o
   1   1   5         63.10         65.86         1.69 o
   2   1   5       1579.38       1557.78        26.68 o
   3   1   5        205.25        197.26         5.40 o
   4   1   5        965.69        995.40        17.56 o
   5   1   5         12.95          7.77         1.69 o
   6   1   5        170.24        173.27         5.74 o
   7   1   5          6.11          2.36         1.69 o
   8   1   5        270.74        266.16        10.47 o
   9   1   5        100.39        108.42         8.11 o
  10   1   5        149.33        153.01         9.46 o
  11   1   5         36.41         39.86         6.76 o
  12   1   5         56.96         56.41         7.43 o
  13   1   5         22.97         19.25         6.08 o
   1   2   5        429.77        441.46         8.44 o
   2   2   5       1095.84       1161.24        21.28 o
   3   2   5        881.57        880.22        18.91 o
   4   2   5          7.46          6.42         1.69 o
   5   2   5        129.91        134.43         3.04 o
   6   2   5        553.75        554.61        11.48 o
   7   2   5        462.02        472.54        11.15 o
   8   2   5         45.31         38.84         3.38 o
   9   2   5         34.79         34.79         3.72 o
  10   2   5         38.11         33.44         4.73 o
  11   2   5         31.97         17.90         6.08 o
  12   2   5          4.99          7.77         5.40 o
  13   2   5          1.73         10.47         7.09 o
   1   3   5         21.16         15.88         1.01 o
   2   3   5        120.80        128.35         4.39 o
   3   3   5        272.20        260.76         6.76 o
   4   3   5         39.74         35.13         2.36 o
   5   3   5         15.33         13.85         2.36 o
   6   3   5        133.92        131.39         5.07 o
   7   3   5        340.14        345.87         9.12 o
   8   3   5        123.00        111.46         5.07 o
   9   3   5         42.69         32.43         5.40 o
  10   3   5         78.22         77.35         8.78 o
  11   3   5         14.11         22.29         6.76 o
  12   3   5         32.39         16.55         8.44 o
  13   3   5          1.10         -4.73         7.09 o
   1   4   5        815.45        812.67        18.58 o
   2   4   5        239.34        237.45         7.09 o
   3   4   5       1019.88        987.97        27.70 o
   4   4   5         99.03         92.21         3.38 o
   5   4   5        250.13        247.58         7.77 o
   6   4   5         82.46         74.65         4.73 o
   7   4   5        503.43        539.08        18.91 o
   8   4   5          6.11          1.01         4.05 o
   9   4   5         67.99         64.18         7.09 o
  10   4   5          7.19          7.77         4.73 o
  11   4   5         95.74        107.07        12.50 o
  12   4   5         32.02         16.55         7.77 o
   1   5   5        249.04        240.15         7.09 o
   2   5   5         34.45         32.43         2.70 o
   3   5   5        131.71        129.36         5.40 o
   4   5   5         23.28         22.97         2.70 o
   5   5   5        230.64        252.65         9.46 o
   6   5   5         66.25         62.82         4.05 o
   7   5   5        335.38        372.56        13.85 o
   8   5   5         58.08         53.70         4.73 o
   9   5   5          8.25          4.05         4.39 o
  10   5   5         14.21          6.08         6.08 o
  11   5   5        208.47        197.93        19.25 o
  12   5   5         20.31          8.44         8.78 o
   1   6   5        243.25        260.08        11.82 o
   2   6   5        411.61        394.17        15.54 o
   3   6   5        496.79        524.89        19.25 o
   4   6   5         69.19         68.57         3.72 o
   5   6   5        142.42        141.52         6.42 o
   6   6   5         86.95         89.85         5.74 o
   7   6   5         27.66         30.74         5.40 o
   8   6   5          6.86          2.03         5.07 o
   9   6   5          5.24          2.70         4.39 o
  10   6   5         53.50         46.27         9.46 o
  11   6   5        119.13        132.74        16.89 o
   1   7   5        269.43        277.98        13.17 o
   2   7   5        300.66        299.94        14.52 o
   3   7   5         84.06         80.39         6.08 o
   4   7   5         58.03         57.42         5.40 o
   5   7   5        187.62        182.39        10.47 o
   6   7   5         63.37         71.61         6.76 o
   7   7   5         67.45         59.45         6.42 o
   8   7   5          0.11          5.07         5.07 o
   9   7   5         11.90         10.13         6.42 o
  10   7   5         48.37         49.99         9.80 o
   1   8   5         13.78         11.82         5.40 o
   2   8   5        132.59        134.43        11.48 o
   3   8   5         15.81         15.88         4.39 o
   4   8   5         23.16         18.91         4.73 o
   5   8   5         88.77         82.08         7.09 o
   6   8   5        258.17        281.36        19.25 o
   7   8   5         63.63         68.23         8.44 o
   8   8   5         25.00         24.99         6.42 o
   1   9   5         39.40         26.01         6.08 o
   2   9   5         70.65         68.57         8.11 o
   3   9   5         23.18         23.64         5.07 o
   4   9   5          7.94          1.69         5.07 o
   5   9   5         20.71         19.93         6.08 o
   6   9   5        241.07        255.01        20.27 o
   1  10   5         29.86         35.47         8.11 o
   2  10   5         89.37         98.97         9.80 o
   3  10   5          6.74          8.78         6.42 o
   0   0   6       3532.42       3546.21        79.71 o
   2   0   6       1172.93       1273.38        22.29 o
   4   0   6        260.04        246.23         5.40 o
   6   0   6        615.05        658.64        19.25 o
   8   0   6         31.00         23.64         3.38 o
  10   0   6        170.85        169.22        11.15 o
  12   0   6         39.81         37.83         8.78 o
   0   1   6        510.61        518.13         9.46 o
   1   1   6        580.12        571.84         9.46 o
   2   1   6         17.18         20.60         1.35 o
   3   1   6        112.68        113.15         3.04 o
   4   1   6        568.16        547.18        10.13 o
   5   1   6        137.23        130.04         3.38 o
   6   1   6         56.99         55.39         3.38 o
   7   1   6         27.93         29.39         3.72 o
   8   1   6        402.48        425.59        19.93 o
   9   1   6         49.14         59.78         6.42 o
  10   1   6        139.22        122.95         9.80 o
  11   1   6         13.55          6.42         6.76 o
  12   1   6         59.40         64.85        10.81 o
  13   1   6         22.60         38.17         9.46 o
   0   2   6        137.82        123.28         3.38 o
   1   2   6        173.51        166.18         4.05 o
   2   2   6         36.10         39.18         2.03 o
   3   2   6        186.49        204.01         5.07 o
   4   2   6        303.63        295.55         8.11 o
   5   2   6        124.36        121.60         4.39 o
   6   2   6        468.82        488.07        10.81 o
   7   2   6         59.96         64.51         3.04 o
   8   2   6         39.86         49.99         3.72 o
   9   2   6         53.62         54.72         7.09 o
  10   2   6        115.70        132.40        11.48 o
  11   2   6         18.46         24.66         8.44 o
  12   2   6         11.19          0.34         5.74 o
  13   2   6         12.66          8.44         8.11 o
   0   3   6        398.64        413.76         8.11 o
   1   3   6        692.68        672.49        13.17 o
   2   3   6         57.36         55.39         3.38 o
   3   3   6        574.24        584.00        14.19 o
   4   3   6        188.93        203.34         6.08 o
   5   3   6       1226.08       1215.62        34.11 o
   6   3   6          4.64          3.72         2.70 o
   7   3   6          8.31         10.47         3.38 o
   8   3   6         35.53         35.13         5.74 o
   9   3   6        219.02        241.17        13.17 o
  10   3   6         17.45         17.56         5.40 o
  11   3   6         42.44         42.22         7.43 o
  12   3   6         22.98         16.21         7.43 o
   0   4   6        133.81        137.47         3.38 o
   1   4   6        341.70        321.22         8.44 o
   2   4   6        179.52        176.65         5.07 o
   3   4   6         75.10         74.31         3.72 o
   4   4   6         26.14         29.39         3.04 o
   5   4   6        218.80        221.24         7.09 o
   6   4   6          6.66          7.43         2.70 o
   7   4   6          5.10          8.11         3.72 o
   8   4   6         78.11         67.22         6.08 o
   9   4   6        145.37        163.82        10.13 o
  10   4   6         31.68         34.45         8.44 o
  11   4   6          6.59         14.19         8.11 o
  12   4   6         12.34         16.89        10.13 o
   0   5   6        669.46        644.12        20.27 o
   1   5   6       1156.33       1210.22        32.43 o
   2   5   6        335.21        338.44        11.82 o
   3   5   6         64.57         67.89         4.73 o
   4   5   6        224.66        217.86         8.44 o
   5   5   6        366.08        377.62        12.84 o
   6   5   6         29.58         22.63         3.72 o
   7   5   6         21.61         17.23         4.73 o
   8   5   6         14.90         10.81         4.39 o
   9   5   6         84.79         86.81         7.43 o
  10   5   6         17.37         14.86         7.77 o
  11   5   6          4.16          6.76         8.44 o
   0   6   6        364.24        393.16        16.55 o
   1   6   6        183.60        182.39         9.12 o
   2   6   6         72.58         68.90         4.05 o
   3   6   6        226.60        222.25         9.46 o
   4   6   6        117.04         86.47         5.74 o
   5   6   6         76.98         78.36         5.40 o
   6   6   6         50.39         55.73         6.76 o
   7   6   6        161.31        150.64         9.80 o
   8   6   6         47.13         50.33         7.09 o
   9   6   6        274.58        286.43        20.60 o
  10   6   6         26.15         24.66         7.09 o
   0   7   6        209.85        205.70        11.82 o
   1   7   6         89.18         86.13         7.09 o
   2   7   6          0.06         -2.03         3.72 o
   3   7   6        140.62        131.05         9.12 o
   4   7   6        287.37        325.94        14.52 o
   5   7   6         97.22        100.32         8.11 o
   6   7   6          3.89          4.39         4.73 o
   7   7   6         27.89         32.09         6.42 o
   8   7   6        200.36        200.97        13.51 o
   9   7   6         19.32         19.25         6.76 o
   0   8   6        235.76        242.18        16.55 o
   1   8   6         13.84         21.95         6.42 o
   2   8   6         14.42         19.59         5.40 o
   3   8   6         30.79         15.54         5.07 o
   4   8   6        277.79        282.71        14.19 o
   5   8   6         10.46         11.15         5.74 o
   6   8   6         38.31         24.32         7.09 o
   7   8   6         33.64         39.86         7.43 o
   0   9   6        152.70        158.07        16.55 o
   1   9   6         76.59         73.63        10.81 o
   2   9   6          2.94         -6.08         7.09 o
   3   9   6          9.38         10.13         7.09 o
   4   9   6        145.60        155.71        13.85 o
   5   9   6         13.21          5.07         5.74 o
   2   0   7        594.34        508.68        10.47 o
   4   0   7         59.19         59.45         2.70 o
   6   0   7       2204.00       2271.14        81.06 o
   8   0   7        203.94        196.58        10.47 o
  10   0   7         98.01        110.45         8.78 o
  12   0   7         50.61         47.96        10.47 o
   1   1   7         19.24         22.97         1.69 o
   2   1   7        646.94        644.46        11.82 o
   3   1   7         92.93         93.90         2.70 o
   4   1   7        463.95        486.38         9.80 o
   5   1   7        148.47        144.90         4.05 o
   6   1   7        331.75        347.22        10.81 o
   7   1   7        117.28        131.05         8.11 o
   8   1   7        218.01        238.13        12.16 o
   9   1   7        180.30        211.78        13.17 o
  10   1   7        173.88        193.88        14.52 o
  11   1   7         10.30          3.72         6.42 o
  12   1   7          8.73          8.78         8.78 o
   1   2   7        660.53        670.13        13.51 o
   2   2   7        533.82        522.52        10.13 o
   3   2   7        527.48        503.27        12.84 o
   4   2   7        422.42        424.91        10.81 o
   5   2   7         37.51         36.14         3.04 o
   6   2   7        213.48        217.18         8.78 o
   7   2   7        180.79        180.71         5.07 o
   8   2   7         22.78         22.29         2.70 o
   9   2   7         26.65         30.40         5.74 o
  10   2   7        187.83        190.50        16.21 o
  11   2   7        114.52        108.09        11.48 o
  12   2   7         57.46         60.46        10.47 o
   1   3   7        624.70        629.60        13.17 o
   2   3   7        234.79        232.72         5.74 o
   3   3   7        369.83        359.05        10.81 o
   4   3   7        276.02        280.01         8.78 o
   5   3   7          2.57          0.34         2.36 o
   6   3   7        373.40        379.65        13.51 o
   7   3   7         78.22         68.23         5.74 o
   8   3   7         60.64         59.78         6.42 o
   9   3   7          8.10          9.12         6.08 o
  10   3   7         17.88         16.55         6.76 o
  11   3   7        184.04        171.92        17.56 o
  12   3   7         18.97         22.97        10.81 o
   1   4   7        421.70        430.65         9.46 o
   2   4   7        355.19        342.16         9.46 o
   3   4   7        736.64        768.08        23.64 o
   4   4   7         85.07         77.35         4.39 o
   5   4   7         92.10         79.38         4.39 o
   6   4   7         13.61         16.21         3.72 o
   7   4   7        348.53        358.03        13.51 o
   8   4   7         24.61         19.59         5.40 o
   9   4   7         12.56          9.12         6.08 o
  10   4   7          2.92          9.12         6.42 o
  11   4   7        121.29        115.52        16.21 o
   1   5   7         71.24         67.22         3.38 o
   2   5   7         48.78         51.00         3.38 o
   3   5   7        133.63        133.08         6.76 o
   4   5   7         10.70         13.85         4.05 o
   5   5   7        143.56        126.32         6.42 o
   6   5   7        136.39        124.97         9.12 o
   7   5   7        264.26        310.07        13.85 o
   8   5   7          1.54         -4.39         4.39 o
   9   5   7          5.18         -1.01         4.39 o
  10   5   7          5.16         -6.08         9.12 o
   1   6   7        153.72        153.01         7.43 o
   2   6   7        141.96        123.96         6.76 o
   3   6   7        401.78        414.10        14.86 o
   4   6   7         91.16         85.12         6.76 o
   5   6   7         13.36         13.85         4.05 o
   6   6   7        124.01        130.38         8.11 o
   7   6   7        102.06        117.21         9.46 o
   8   6   7         13.74         13.85         6.08 o
   9   6   7         73.97         82.75         9.46 o
   1   7   7         28.98         24.99         7.09 o
   2   7   7         85.17         64.18         8.11 o
   3   7   7        121.85        127.34        10.13 o
   4   7   7         44.77         33.44         5.74 o
   5   7   7         40.72         49.65         6.42 o
   6   7   7         27.88         24.32         5.74 o
   7   7   7        132.74        119.23        10.81 o
   8   7   7         20.99         16.55         8.11 o
   1   8   7         11.19         -4.73         6.76 o
   2   8   7        150.09        171.25        13.85 o
   3   8   7          6.95          3.38         4.73 o
   4   8   7          4.60          1.69         5.07 o
   5   8   7          3.22          2.03         5.74 o
   6   8   7         97.97         95.93        10.81 o
   1   9   7          3.40          4.73         6.42 o
   2   9   7        161.28        153.35        16.89 o
   3   9   7         59.69         58.10         8.78 o
   0   0   8        212.93        216.51         8.11 o
   2   0   8        183.76        191.51         5.07 o
   4   0   8        485.20        511.04        13.51 o
   6   0   8        297.03        299.94         9.80 o
   8   0   8        277.50        286.76        13.85 o
  10   0   8         34.42         27.02         7.43 o
   0   1   8        520.07        495.50        11.48 o
   1   1   8        103.86         96.26         3.38 o
   2   1   8         41.46         36.82         2.03 o
   3   1   8        307.16        288.11         7.09 o
   4   1   8        932.58        932.57        20.60 o
   5   1   8        113.46        110.11         4.73 o
   6   1   8        162.50        152.67         6.76 o
   7   1   8          8.35          9.46         2.36 o
   8   1   8        484.60        496.52        21.28 o
   9   1   8          0.14         -5.07         5.07 o
  10   1   8         13.21          6.42         6.42 o
  11   1   8         28.12         27.70         7.09 o
   0   2   8        768.13        782.27        17.23 o
   1   2   8         42.73         32.76         2.36 o
   2   2   8        128.35        128.69         4.73 o
   3   2   8        330.62        353.30        10.81 o
   4   2   8        477.81        512.73        16.55 o
   5   2   8         39.18         33.10         3.38 o
   6   2   8         33.16         32.76         4.39 o
   7   2   8         25.35         15.54         6.42 o
   8   2   8        456.17        488.07        22.29 o
   9   2   8         92.32         95.59        15.20 o
  10   2   8         78.10         63.16        10.13 o
  11   2   8         11.48         12.50         6.76 o
   0   3   8       1323.99       1429.09        32.76 o
   1   3   8        519.33        514.08        12.50 o
   2   3   8        229.13        232.38         6.76 o
   3   3   8        172.45        170.23         7.09 o
   4   3   8         78.85         73.97         4.73 o
   5   3   8         42.60         35.47         4.05 o
   6   3   8         70.15         68.23         6.76 o
   7   3   8         54.08         49.31         5.40 o
   8   3   8         66.06         76.67         7.43 o
   9   3   8        262.84        297.23        23.31 o
  10   3   8         51.17         44.59        10.13 o
  11   3   8          9.31          7.43         8.44 o
   0   4   8         90.02         96.94         3.04 o
   1   4   8        910.07        963.65        25.33 o
   2   4   8         79.71         78.70         4.39 o
   3   4   8        113.67        103.36         5.07 o
   4   4   8        129.24        119.91         6.42 o
   5   4   8        101.92         92.89         5.40 o
   6   4   8         16.16         20.27         5.07 o
   7   4   8          8.25          6.76         5.74 o
   8   4   8         11.78         10.13         4.73 o
   9   4   8         96.96         75.66        11.82 o
  10   4   8         42.80         36.48        10.13 o
   0   5   8         46.62         38.84         5.74 o
   1   5   8         83.97         78.70         7.09 o
   2   5   8        161.07        158.07         7.43 o
   3   5   8        238.96        240.15        10.47 o
   4   5   8         45.58         43.57         6.08 o
   5   5   8        362.06        391.47        17.56 o
   6   5   8         26.95         22.29         5.40 o
   7   5   8         17.40         24.32         5.74 o
   8   5   8          9.10         12.16         5.74 o
   9   5   8        103.36         93.22        10.81 o
   0   6   8        138.16        138.48         9.80 o
   1   6   8         34.11         33.44         5.74 o
   2   6   8         41.91         39.86         6.76 o
   3   6   8         50.06         44.59         8.11 o
   4   6   8         73.12         58.43         6.08 o
   5   6   8        408.12        473.21        24.99 o
   6   6   8         28.83         27.36         6.08 o
   7   6   8          3.71          1.35         7.09 o
   8   6   8         80.55         71.94         9.46 o
   0   7   8         42.41         44.59         9.12 o
   1   7   8        164.11        154.02        12.16 o
   2   7   8         12.60         14.52         7.77 o
   3   7   8         16.34         20.94         6.76 o
   4   7   8        139.99        161.79        13.17 o
   5   7   8         82.90         82.08         9.80 o
   6   7   8         14.43          6.76         7.09 o
   7   7   8         60.41         44.59        10.47 o
   0   8   8        234.97        251.97        20.60 o
   1   8   8        124.11        124.64        13.51 o
   2   8   8         28.28          8.44         6.76 o
   3   8   8         11.46          6.08         8.44 o
   4   8   8          6.41         22.29         8.44 o
   2   0   9        363.19        374.25         9.46 o
   4   0   9         81.52         77.69         3.38 o
   6   0   9        617.17        641.08        20.27 o
   8   0   9        202.31        205.36        12.84 o
  10   0   9         29.68         31.41         7.09 o
   1   1   9         20.51         12.16         2.03 o
   2   1   9        117.57        123.62         5.07 o
   3   1   9         11.01         14.52         2.36 o
   4   1   9          3.01          2.03         2.03 o
   5   1   9        149.22        156.72         7.77 o
   6   1   9        262.97        277.64        13.85 o
   7   1   9         64.63         63.50         7.09 o
   8   1   9          7.49          7.09         6.76 o
   9   1   9         32.93         48.30         8.78 o
  10   1   9        215.45        213.13        19.59 o
   1   2   9        123.02        114.50         5.74 o
   2   2   9        377.91        393.84        10.47 o
   3   2   9         11.49          5.40         2.70 o
   4   2   9        216.63        228.33        10.47 o
   5   2   9         54.21         49.31         5.07 o
   6   2   9         60.24         60.12         6.08 o
   7   2   9          1.60          2.03         5.40 o
   8   2   9         10.09         10.13         4.73 o
   9   2   9         41.23         27.70         8.78 o
  10   2   9         36.78         33.78         9.12 o
   1   3   9        269.98        266.84         8.11 o
   2   3   9        166.03        177.33         6.08 o
   3   3   9        246.05        232.05         8.78 o
   4   3   9         51.83         47.96         4.73 o
   5   3   9         31.82         33.10         4.73 o
   6   3   9        183.66        193.54        10.13 o
   7   3   9         59.05         56.07         6.76 o
   8   3   9        120.94        110.45        12.84 o
   9   3   9          4.09         -3.72         6.08 o
  10   3   9         24.52         18.24        10.47 o
   1   4   9         80.39         77.01         5.07 o
   2   4   9        132.43        129.03         9.80 o
   3   4   9         26.31         19.93         6.08 o
   4   4   9         74.13         81.06         7.77 o
   5   4   9        224.77        247.92        11.82 o
   6   4   9         29.65         28.03         6.08 o
   7   4   9        227.60        232.72        15.20 o
   8   4   9         25.33          8.11         6.76 o
   9   4   9          7.15          7.77         7.77 o
   1   5   9        180.45        194.22        11.15 o
   2   5   9         34.79         33.78         7.09 o
   3   5   9        409.92        449.23        23.31 o
   4   5   9         56.27         53.03         7.43 o
   5   5   9          2.45         -2.36         4.73 o
   6   5   9        161.27        152.33        11.82 o
   7   5   9         96.16         94.57         8.44 o
   8   5   9         29.46         21.28         7.43 o
   1   6   9         66.97         69.24         8.44 o
   2   6   9         51.58         50.66         9.46 o
   3   6   9        137.23        117.54        10.47 o
   4   6   9         32.01         26.01         5.74 o
   5   6   9         79.16         75.66         8.44 o
   6   6   9         39.33         36.82         7.43 o
   7   6   9         97.61        108.09        10.81 o
   1   7   9         23.87         33.10         8.44 o
   2   7   9        157.30        158.41        16.21 o
   3   7   9        215.27        217.52        19.59 o
   4   7   9          2.43          2.70         5.74 o
   5   7   9         16.43         13.17         7.09 o
   0   0  10       1369.12       1452.06        54.04 o
   2   0  10        241.18        241.50         9.12 o
   4   0  10         98.79        100.65         6.42 o
   6   0  10         57.24         57.42         6.76 o
   8   0  10        192.44        207.05        15.54 o
   0   1  10         83.80         85.45         5.07 o
   1   1  10        163.32        165.17         8.11 o
   2   1  10         33.99         27.70         3.04 o
   3   1  10        131.84        127.34         5.40 o
   4   1  10         80.20         85.45         7.77 o
   5   1  10         15.65         12.84         6.08 o
   6   1  10         77.32         73.30         7.43 o
   7   1  10         12.48          5.07         6.76 o
   8   1  10         40.32         37.83         7.77 o
   9   1  10         14.97         17.23         8.11 o
   0   2  10         40.65         28.71         4.05 o
   1   2  10         40.19         41.88         3.72 o
   2   2  10         59.75         49.31         4.39 o
   3   2  10        138.46        170.57        10.13 o
   4   2  10        272.21        268.86        12.84 o
   5   2  10        115.74        104.03         7.43 o
   6   2  10         49.91         48.30         7.43 o
   7   2  10         62.30         47.29         8.11 o
   8   2  10         30.80         19.59         9.12 o
   9   2  10         79.41         70.93        11.48 o
   0   3  10        277.38        288.79        10.47 o
   1   3  10          1.06          1.35         3.38 o
   2   3  10         50.89         44.25         4.39 o
   3   3  10        178.38        173.27        10.81 o
   4   3  10         11.97         20.94         6.42 o
   5   3  10        166.80        172.94         9.80 o
   6   3  10         35.46         39.18         6.76 o
   7   3  10         19.55         17.90         7.77 o
   8   3  10          6.09          3.04         6.42 o
   0   4  10         18.22         27.36         6.76 o
   1   4  10        292.32        303.65        16.89 o
   2   4  10         45.14         47.96         7.77 o
   3   4  10         26.66         31.07         7.09 o
   4   4  10          4.72          3.38         6.76 o
   5   4  10        149.37        164.83        11.48 o
   6   4  10          7.38          6.08         6.08 o
   7   4  10          6.92         -1.69         6.08 o
   0   5  10         70.18         61.47         9.12 o
   1   5  10        130.53        133.08        11.15 o
   2   5  10         10.21          4.39         5.74 o
   3   5  10         32.41         36.14         7.43 o
   4   5  10         10.70         30.40         9.80 o
   5   5  10         37.31         41.88         8.11 o
   6   5  10         12.43          9.46         6.76 o
   0   6  10        108.54         90.86        12.84 o
   1   6  10        212.67        255.35        19.59 o
   2   6  10          0.47          2.70         8.11 o
   3   6  10         80.21         84.78        12.16 o
   4   6  10         74.82         74.65         9.46 o
   0   7  10         80.16         74.65        11.48 o
   2   0  11         99.33        105.72         6.42 o
   4   0  11         45.73         42.56         7.09 o
   6   0  11        203.67        207.73        15.20 o
   1   1  11         26.89         22.29         4.05 o
   2   1  11        655.43        676.55        24.32 o
   3   1  11         18.46         17.90         4.05 o
   4   1  11        118.97        128.69        10.81 o
   5   1  11         51.76         51.34         8.11 o
   6   1  11        168.90        184.42        16.55 o
   7   1  11         49.99         48.30        10.47 o
   1   2  11         53.35         58.10         5.40 o
   2   2  11        168.19        170.23         8.78 o
   3   2  11        137.46        141.52        10.13 o
   4   2  11         14.25          8.44         6.08 o
   5   2  11         12.07         12.16         6.42 o
   6   2  11         76.72         83.77        11.48 o
   7   2  11         22.35          9.46         8.44 o
   1   3  11        104.06        111.46        10.47 o
   2   3  11         62.03         64.85         9.46 o
   3   3  11        169.09        165.84        13.85 o
   4   3  11          2.00         -2.70         6.08 o
   5   3  11         51.85         57.08         8.78 o
   6   3  11        108.13         88.16         9.46 o
   1   4  11         94.39         88.83        10.47 o
   2   4  11         12.84          8.78         5.74 o
   3   4  11        100.22         94.24        11.48 o
   4   4  11         45.69         44.25         9.12 o
   5   4  11         45.73         38.17         9.12 o
   1   5  11        107.94        117.21        13.85 o
   2   5  11          2.61          1.35         9.12 o
   3   5  11        160.34        169.22        18.91 o
   0   0  12        579.13        504.96        30.06 o
   2   0  12         56.68         57.08         8.44 o
   4   0  12        482.46        526.24        36.14 o
   0   1  12        129.92        146.59         9.12 o
   1   1  12         31.41         37.49         6.08 o
   2   1  12          0.97          6.76         5.07 o
   3   1  12         52.56         54.04         9.46 o
   4   1  12        143.03        142.20        13.17 o
   5   1  12         55.54         48.98         9.46 o
   0   2  12        400.33        438.42        23.98 o
   1   2  12         61.19         70.93         7.43 o
   2   2  12         42.31         39.18         6.42 o
   3   2  12         67.36         59.78         8.11 o
   4   2  12        205.36        219.89        13.17 o
   0   3  12         56.87         26.68         9.46 o
   1   3  12        199.78        224.61        16.55 o
   2   3  12          0.75          8.44        10.47 o
   3   3  12          9.42         14.19         9.12 o
                                                
